# Supplementary material for: Transcriptomic Profiling Unravels the Disruption of Photosynthesis Apparatuses and Induction of Immune Responses by a Bipartite Begomovirus in Tomato Plants
Source: Plants (Basel). 2024 Nov 14;13(22):3198. doi: 10.3390/plants13223198 (PMC11598137; doi:10.3390/plants13223198)
Supplement: Supplementary file 1 [file plants-13-03198-s001.zip]

Archive with 8 entries (8 files):
- Figure S1-S3 1031.pdf
- Table S1 Primers used in this study.xlsx
- Table S2 Expression level of all transcripts.xlsx
- Table S3 Summary of KEGG enrichment analysis.xlsx
- Table S4 Expression of DEGs in the pathway Photosynthesis-antenna proteins.xlsx
- Table S5 Expression of DEGs in the pathway Carbon fixation in photosynthetic organisms.xlsx
- Table S6 Expression of DEGs in the pathway Photosynthesis.xlsx
- Table S7 Expression of DEGs in the pathway Plant-pathogen interaction.xlsx
