# Supplementary material for: Transcriptomic Profiling Unravels the Disruption of Photosynthesis Apparatuses and Induction of Immune Responses by a Bipartite Begomovirus in Tomato Plants
Source: Plants (Basel). 2024 Nov 14;13(22):3198. doi: 10.3390/plants13223198 (PMC11598137; doi:10.3390/plants13223198)
Supplement: Supplementary file 1 [file plants-13-03198-s001.zip › Table S1 Primers used in this study.xlsx]

## Sheet: Sheet1
Primer	Sequence (5’-3’)	Application	Gene_description
TYLCTHV-A-F	CAACAGCCGTGCTGCTGTC	PCR Detection of TYLCTHV DNA-A	TYLCTHV DNA-A
TYLCTHV-A-R	TAGCTGCATATTGTCCACCA
Slactin-RTF	GGTCCTTGACAACGAAGCTC	Solanum lycopersicum β-tubulin expression analysis	Solanum lycopersicum β-tubulin
Slactin-RTR	CAGCTGACCAGGGAATCTCA
0064-RTF	TGGCCCTAGTTTACGGTCAG	Solyc00g500064.1 expression analysis	Ycf15
0064-RTR	GGATCCTGCTTGGACGAAAC
0024-RTF	TGGGCCCACTCGTTATCAAT	Solyc00g500024.1 expression analysis	Photosystem II CP47 reaction center protein
0024-RTR	TTGCCGGATTATTGCCGATG
0323-RTF	GCATTGCTCGTATTCACGGT	Solyc00g500323.1 expression analysis	ATP synthase subunit alpha
0323-RTR	GAGCAATTCTTCCCGTTGCT
0071-RTF	TGGGCCCACTCGTTATCAAT	Solyc00g500071.1 expression analysis	Photosystem II CP43 reaction center protein
0071-RTR	TTGCCGGATTATTGCCGATG
6980-RTF	CGTGCCTGAAGGTGAAACAT	Solyc02g076980.5.1 expression analysis	Cysteine protease-like protein
6980-RTR	ATTCGATCGGCACAGTTTCC
5620-RTF	TTGGATGCCTCGTTTCCAAC	Solyc12g005620.1 expression analysis	receptor-like protein kinase
5620-RTR	TCCAGAACCAATCAGGCACA
7010-RTF	TTCACTCTTGTGAGGCCCAA	Solyc09g007010.1 expression analysis	Pathogenesis-related protein 1
7010-RTR	CCGCTCTTGAGTTGGCATAG
5520-RTF	AGTGGCATTTATGGAAAGGG	Solyc12g005520.1 expression analysis	Disease resistance protein (CC-NBS-LRR class) family
5520-RTR	GTTGGATGCTGTGACCCAAA
