# Supplementary material for: Transcriptomic Profiling Unravels the Disruption of Photosynthesis Apparatuses and Induction of Immune Responses by a Bipartite Begomovirus in Tomato Plants
Source: Plants (Basel). 2024 Nov 14;13(22):3198. doi: 10.3390/plants13223198 (PMC11598137; doi:10.3390/plants13223198)
Supplement: Supplementary file 1 [file plants-13-03198-s001.zip › Table S2 Expression level of all transcripts.xlsx]

## Sheet: 表达量分析表
Gene_id	Gene_name	Gene_description	pBINPLUS_1	pBINPLUS_2	pBINPLUS_3	pBINPLUS_4	TYLCTHV_1	TYLCTHV_2	TYLCTHV_3	TYLCTHV_4	pBINPLUS	TYLCTHV
gene_Solyc00g005280.1	Solyc00g005280.1	Unknown protein	0	0	0	0	0	0	0	0	0	0
gene_Solyc00g005285.2	Solyc00g005285.2	O-methyltransferase (AHRD V3.11 *-* tr|G4XGX0|G4XGX0_VITVI)	0	3.32	0	0	0	0	0	0	0.83	0
gene_Solyc00g006483.2	Solyc00g006483.2	HAT family dimerization domain-containing protein (AHRD V3.11 *-* tr|A0A2K3L630|A0A2K3L630_TRIPR)	0	0	0	0	0	0	0	0	0	0
gene_Solyc00g006487.2	Solyc00g006487.2	HAT family dimerization domain-containing protein (AHRD V3.11 *-* tr|A0A2K3L630|A0A2K3L630_TRIPR)	0	0	0	0	0	0	0	0	0	0
gene_Solyc00g006560.2	Solyc00g006560.2	Glycosyltransferase (AHRD V3.11 *** tr|A0A2U1NU39|A0A2U1NU39_ARTAN)	0	0	0	0	0	0	0	0	0	0
gene_Solyc00g006890.2	Solyc00g006890.2	Protein DEFECTIVE IN MERISTEM SILENCING 3 (AHRD V3.11 *-* tr|A0A1U8FYZ2|A0A1U8FYZ2_CAPAN)	0	0	0	0	0	0	0	0	0	0
gene_Solyc00g006900.2	Solyc00g006900.2	Translocase of chloroplast, chloroplastic (AHRD V3.11 *-* tr|A0A2G2XR94|A0A2G2XR94_CAPBA)	5.79	6.23	7.96	11.16	10.18	8.51	10.79	4.15	7.785	8.4075
gene_Solyc00g007225.2	Solyc00g007225.2	Zinc finger BED domain-containing protein RICESLEEPER 2 (AHRD V3.11 *** tr|A0A2U1LAT0|A0A2U1LAT0_ARTAN)	0	0	0	0.1	0.05	0	0	0.04	0.025	0.0225
gene_Solyc00g007330.1	Solyc00g007330.1	Zinc finger transcription factor 1	0	0	0	0	0	0	0	0	0	0
gene_Solyc00g007340.1	Solyc00g007340.1	Unknown protein	0	0	0	0	0	0	0	0	0	0
gene_Solyc00g007350.1	Solyc00g007350.1	zinc finger CCCH domain-containing protein 30-like (AHRD V3.3 *-* A0A2I4HEV8_9ROSI)	0	0	0	0	0	0	0	0	0	0
gene_Solyc00g007450.1	Solyc00g007450.1	Zinc finger transcription factor 2	0	0	0	0	0	0	0	0	0	0
gene_Solyc00g007920.1	Solyc00g007920.1	Unknown protein	0	0	0	0	0	0	0	0	0	0
gene_Solyc00g007930.1	Solyc00g007930.1	Unknown protein	0	0	0	0	0	0	0	0	0	0
gene_Solyc00g007940.1	Solyc00g007940.1	Unknown protein	0	0	0	0	0	0	0	0	0	0
gene_Solyc00g011560.1	Solyc00g011560.1	E3 ubiquitin-protein ligase (AHRD V3.3 *-* A0A2G3CLG0_CAPCH)	0	0	0	0	0	0	0	0	0	0
gene_Solyc00g011660.1	Solyc00g011660.1	B3 domain-containing protein (AHRD V3.3 *** A0A1Q3DFU3_CEPFO)	0	0	0	0	0	0.15	0	0	0	0.0375
gene_Solyc00g011670.1	Solyc00g011670.1	Unknown protein	0	0	0	0	0	0	0	0	0	0
gene_Solyc00g012540.1	Solyc00g012540.1	Zinc finger transcription factor 3	0	0	0	0	0	0	0	0	0	0
gene_Solyc00g013100.1	Solyc00g013100.1	Unknown protein	0	0	0	0	0	0	0	0	0	0
gene_Solyc00g013110.1	Solyc00g013110.1	Unknown protein	0	0	0	0	0	0	0	0	0	0
gene_Solyc00g013170.1	Solyc00g013170.1	orf101 (mitochondrion) (AHRD V3.3 *-* YP_009430405.1)	0	0	0	0	0	0	0	0	0	0
gene_Solyc00g013180.1	Solyc00g013180.1	NADH-ubiquinone oxidoreductase chain 4 (AHRD V3.3 *-* A0A290WL40_SOLLC)	0	0.27	0.18	0.21	0.38	0.37	0.27	0.21	0.165	0.3075
gene_Solyc00g014290.1	Solyc00g014290.1	Unknown protein	0	0	0	0	0	0	0	0	0	0
gene_Solyc00g014790.2	Solyc00g014790.2	Unknown protein	0	0	0	0	0	0	0	0.09	0	0.0225
gene_Solyc00g014800.1	Solyc00g014800.1	Zinc finger protein KNUCKLES (AHRD V3.3 *** A0A2G3ACW4_CAPAN)	0	0	0.21	0	0	0	0	0	0.0525	0
gene_Solyc00g014810.1	Solyc00g014810.1	Unknown protein	0	0	0	0	0	0	0	0	0	0
gene_Solyc00g014850.1	Solyc00g014850.1	orf86 (mitochondrion) (AHRD V3.3 *** YP_002608396.1)	0	0	1.67	0	0	0	0	0	0.4175	0
gene_Solyc00g014860.1	Solyc00g014860.1	Unknown protein	0	0	0	0	0	0	0	0	0	0
gene_Solyc00g015600.1	Solyc00g015600.1	Unknown protein	0	0	0	0	0	0	0	0	0	0
gene_Solyc00g016590.1	Solyc00g016590.1	Unknown protein	0	0	0	0	0	0	0	0	0	0
gene_Solyc00g019730.2	Solyc00g019730.2	Cytochrome c oxidase subunit 3 (AHRD V3.11 *** tr|A0A0C5BKQ0|A0A0C5BKQ0_9SOLA)	0.23	0.1	0.26	0	0.32	0.6	0	0.46	0.1475	0.345
gene_Solyc00g019950.2	Solyc00g019950.2	NADH dehydrogenase subunit 9 (AHRD V3.11 *** tr|A0A290WKX8|A0A290WKX8_SOLLC)	0.62	0.15	0	0	0.21	0.2	0	0.46	0.1925	0.2175
gene_Solyc00g019970.2	Solyc00g019970.2	Unknown protein	0.08	0	0.07	0	0.08	0.08	0	0.25	0.0375	0.1025
gene_Solyc00g019980.3	Solyc00g019980.3	ribosomal protein L2 (chloroplast) (AHRD V3.11 *-* YP_009232109.1)	0	0	0	0	0	0	0	0.08	0	0.02
gene_Solyc00g019990.1	Solyc00g019990.1	Unknown protein	0	0	0	0	0	0	0	0	0	0
gene_Solyc00g020000.1	Solyc00g020000.1	Unknown protein	0	0	0	0	0	0	0	0	0	0
gene_Solyc00g020010.1	Solyc00g020010.1	Unknown protein	0	0	0	0	0	0	0	0	0	0
gene_Solyc00g020020.2	Solyc00g020020.2	Unknown protein	0	0.06	0	0	0	0	0	0	0.015	0
gene_Solyc00g020030.1	Solyc00g020030.1	Unknown protein	0	0	0	0	0	0	0	0	0	0
gene_Solyc00g020040.1	Solyc00g020040.1	Cytochrome c biogenesis B (AHRD V3.3 *** A0A0C5B708_9SOLA)	0	0	0	0.16	0.28	0.41	0	0	0.04	0.1725
gene_Solyc00g021630.1	Solyc00g021630.1	NADH-ubiquinone oxidoreductase chain 6 (AHRD V3.3 *** A0A0C5B7I5_9SOLA)	0.13	0	0.48	0.14	0.25	0.63	0.35	0.71	0.1875	0.485
gene_Solyc00g021640.2	Solyc00g021640.2	Ribosomal protein S4 (AHRD V3.3 *** A0A0C5B738_9SOLA)	0	0	0	0	0.04	0.12	0.05	0.04	0	0.0625
gene_Solyc00g021650.1	Solyc00g021650.1	Unknown protein	0	0	0	0	0	0	0	0	0	0
gene_Solyc00g021660.1	Solyc00g021660.1	Neutral/alkaline invertase (AHRD V3.3 *-* V5N411_MANES)	0	0	0	0	0	0	0	0	0	0
gene_Solyc00g022070.1	Solyc00g022070.1	Unknown protein	0	0	0	0	0	0	0	0	0	0
gene_Solyc00g022080.1	Solyc00g022080.1	Unknown protein	0	0	0	0	0	0	0	0	0	0
gene_Solyc00g022090.1	Solyc00g022090.1	Unknown protein	0	0	0	0	0	0	0	0	0	0
gene_Solyc00g022100.1	Solyc00g022100.1	Ribosomal protein L10 (AHRD V3.3 *** E0D3E6_SOLLC)	0	0.17	0.11	0	0.35	0.32	0	0.92	0.07	0.3975
gene_Solyc00g023570.1	Solyc00g023570.1	Unknown protein	0	0	0	0	0	0	0	0	0	0
gene_Solyc00g023580.1	Solyc00g023580.1	Unknown protein	0	0	0	0	0	0	0	0	0	0
gene_Solyc00g023590.2	Solyc00g023590.2	Cytochrome f (AHRD V3.3 *-* A0A2G3AYY8_CAPCH)	0	0	0	0	0	0	0	0	0	0
gene_Solyc00g023700.2	Solyc00g023700.2	Unknown protein	0	0	0	0	0	0	0	0	0	0
gene_Solyc00g023710.1	Solyc00g023710.1	Unknown protein	0	0	0	0	0	0	0	0	0	0
gene_Solyc00g024160.3	Solyc00g024160.3	SBP (S-ribonuclease binding protein) family protein (AHRD V3.11 *** tr|Q8L7G9|Q8L7G9_ARATH)	0	0.1	0.04	0	0.05	0	0	0	0.035	0.0125
gene_Solyc00g024170.2	Solyc00g024170.2	Pre-mRNA-splicing factor ATP-dependent RNA helicase DHX15 (AHRD V3.11 --* tr|A0A2G2XQR9|A0A2G2XQR9_CAPBA)	0	0	0	0	0	0	0	0	0	0
gene_Solyc00g025290.1	Solyc00g025290.1	hypothetical protein (AHRD V3.3 *** ATMG00660.1)	0	0	0	0.26	0	0.45	0.33	0.52	0.065	0.325
gene_Solyc00g025300.1	Solyc00g025300.1	transmembrane protein (AHRD V3.3 --* AT2G07674.2)	0	0	0	0	0	0	0	0	0	0
gene_Solyc00g025400.2	Solyc00g025400.2	Unknown protein	0	0	0	0	0	0	0	0	0	0
gene_Solyc00g027120.2	Solyc00g027120.2	protein FAR-RED ELONGATED HYPOCOTYL 3-like (AHRD V3.11 --* XP_022157237.1)	0	0	0	0	0	0	0	0	0	0
gene_Solyc00g028760.2	Solyc00g028760.2	Transcription factor, MADS-box (AHRD V3.11 *-* tr|A0A2U1PJ37|A0A2U1PJ37_ARTAN)	0	0	0	0	0	0	0	0	0	0
gene_Solyc00g028960.1	Solyc00g028960.1	monothiol glutaredoxin-S1-like (AHRD V3.3 *** A0A1U7WLZ4_NICSY)	2.74	5.92	6.68	12.7	7.41	3.27	7.92	6.51	7.01	6.2775
gene_Solyc00g032030.2	Solyc00g032030.2	E3 ubiquitin-protein ligase (AHRD V3.3 *-* A0A2G2WYW6_CAPBA)|E3 ubiquitin-protein ligase (AHRD V3.11 *** tr|A0A2G2WYW6|A0A2G2WYW6_CAPBA)	0	0	0	0	0	0	0	0	0	0
gene_Solyc00g036520.1	Solyc00g036520.1	Unknown protein	0	0	0	0	0	0	0	0	0	0
gene_Solyc00g036530.1	Solyc00g036530.1	Unknown protein	0	0	0	0	0	0	0	0	0	0
gene_Solyc00g036968.2	Solyc00g036968.2	PLATZ transcription factor family protein (AHRD V3.11 *-* tr|A0A2U1P2G6|A0A2U1P2G6_ARTAN)	0	0	0	0	0	0	0	0	0	0
gene_Solyc00g042640.2	Solyc00g042640.2	ATP-dependent DNA helicase (AHRD V3.11 *-* tr|A0A2I0XEU5|A0A2I0XEU5_9ASPA)	0	0	0	0	0	0	0	0	0	0
gene_Solyc00g047180.1	Solyc00g047180.1	Unknown protein	0	0	0	0	0	0	0	0	0	0
gene_Solyc00g047190.1	Solyc00g047190.1	Unknown protein	0	0	0	0	0	0	0	0	0	0
gene_Solyc00g047200.1	Solyc00g047200.1	Cytochrome b (AHRD V3.3 *-* A0A2G3ARK2_CAPCH)	0	0	3.1	0	0	5.72	0	9.84	0.775	3.89
gene_Solyc00g049210.1	Solyc00g049210.1	Cytochrome c biogenesis FN (AHRD V3.3 *** A0A0C5B9X0_9SOLA)	0.13	0.09	0.08	0.03	0.03	0.08	0.04	0.04	0.0825	0.0475
gene_Solyc00g049220.1	Solyc00g049220.1	(R)-mandelonitrile lyase-like (AHRD V3.3 *-* A0A2G2VFL1_CAPBA)	0	0	0	0	0	0	0	0	0	0
gene_Solyc00g052430.3	Solyc00g052430.3	Cytochrome c biogenesis FC (AHRD V3.11 *** tr|A0A0C5B7H6|A0A0C5B7H6_9SOLA)	0.04	0.03	0	0	0.04	0.17	0	0	0.0175	0.0525
gene_Solyc00g052530.2	Solyc00g052530.2	Unknown protein	0	0	0	0	0	0	0	0	0	0
gene_Solyc00g052540.1	Solyc00g052540.1	Unknown protein	0	0	0	0	0	0	0	0	0	0
gene_Solyc00g058480.3	Solyc00g058480.3	Paired amphipathic helix Sin3-like protein (AHRD V3.11 *-* tr|A0A178WJA6|A0A178WJA6_ARATH)	0	0	0	0	0	0	0	0	0	0
gene_Solyc00g059505.2	Solyc00g059505.2	Anthocyanidin 3-O-glucoside 5-O-glucosyltransferase (AHRD V3.11 --* sp|Q9ZR25|5GT_VERHY)	0	0	0	0	0	0	0	0	0	0
gene_Solyc00g069880.2	Solyc00g069880.2	Photosystem II CP43 reaction center protein (AHRD V3.3 *-* A0A2G2YCL7_CAPAN)	0	0	0	0	0	0	0	0	0	0
gene_Solyc00g076250.1	Solyc00g076250.1	Aminotransferase-like, plant mobile domain-containing protein (AHRD V3.3 *-* A0A103XKK0_CYNCS)	0	0	0	0	0	0	0	0	0	0
gene_Solyc00g084750.4	Solyc00g084750.4	Pentatricopeptide repeat-containing protein (AHRD V3.11 *-* tr|A0A2G2XDN3|A0A2G2XDN3_CAPBA)	0	0	0	0	0	0	0	0	0	0
gene_Solyc00g084760.2	Solyc00g084760.2	Heat shock cognate 70 kDa protein (AHRD V3.11 *-* tr|A0A2G3CBI3|A0A2G3CBI3_CAPCH)	0	0	0	0	0	0	0	0	0	0
gene_Solyc00g090430.3	Solyc00g090430.3	DUF789 domain-containing protein (AHRD V3.11 *** tr|A0A1Q3BTC9|A0A1Q3BTC9_CEPFO)	0	0	0	0	0	0	0	0.04	0	0.01
gene_Solyc00g094520.1	Solyc00g094520.1	orf100 (mitochondrion) (AHRD V3.3 *** YP_005090391.1)	0	0	0	0	0	0	0	0	0	0
gene_Solyc00g094530.1	Solyc00g094530.1	NADH-ubiquinone oxidoreductase chain 1 (AHRD V3.3 *** A0A2G2XVU5_CAPAN)	0.83	0	0	0	0	0.39	0	0	0.2075	0.0975
gene_Solyc00g094540.1	Solyc00g094540.1	Unknown protein	0	0	0	0	0	0	0	0	0	0
gene_Solyc00g094550.1	Solyc00g094550.1	hypothetical protein (AHRD V3.3 *-* AT2G07628.1)	0	0	0	0	0	0	0	0	0	0
gene_Solyc00g107050.2	Solyc00g107050.2	Nuclear transcription factor Y subunit C (AHRD V3.11 *-* tr|A0A0D3GXF4|A0A0D3GXF4_9ORYZ)	0	0	0	0	0	0	0	0	0	0
gene_Solyc00g112190.2	Solyc00g112190.2	Unknown protein	0	0	0	0	0	0	0.07	0	0	0.0175
gene_Solyc00g112930.4	Solyc00g112930.4	Alpha-n-acetylglucosaminidase-like protein (AHRD V3.11 *-* tr|A0A2K3NS60|A0A2K3NS60_TRIPR)	0	0.05	0.14	0.05	0.02	0.21	0	0.1	0.06	0.0825
gene_Solyc00g118690.1	Solyc00g118690.1	NADH-ubiquinone oxidoreductase chain 1 (AHRD V3.3 *-* A0A2G2YI85_CAPAN)	0	0	0	0	0	0	0	0	0	0
gene_Solyc00g125980.1	Solyc00g125980.1	NADH dehydrogenase subunit (AHRD V3.3 -** A0A2K3PKA7_TRIPR)	0	0	0	0	0	0	0	11.86	0	2.965
gene_Solyc00g125990.1	Solyc00g125990.1	NADH dehydrogenase subunit 2 (AHRD V3.3 *** A0A0C5B2A9_HYONI)	0.13	0	0	0	0	0.13	0.36	0	0.0325	0.1225
gene_Solyc00g126000.1	Solyc00g126000.1	orf300 gene product (mitochondrion) (AHRD V3.3 *-* NP_064003.1)	0	0	0	0	0	0	0	0	0	0
gene_Solyc00g126010.1	Solyc00g126010.1	LOW protein: NADH-ubiquinone oxidoreductase chain-like protein (AHRD V3.3 *-* ATMG01330.1)	0	0	0	0	0	0	0	0	0	0
gene_Solyc00g134620.3	Solyc00g134620.3	HXXXD-type acyl-transferase family protein (AHRD V3.11 *** tr|A0A2U1Q5T0|A0A2U1Q5T0_ARTAN)	0	0	0	0	0	0	0	0	0	0
gene_Solyc00g135260.3	Solyc00g135260.3	HXXXD-type acyl-transferase family protein (AHRD V3.11 *** tr|Q9MAP9|Q9MAP9_ARATH)	0	0	0	0	0	0	0	0	0	0
gene_Solyc00g142160.1	Solyc00g142160.1	RNA-dependent RNA polymerase (AHRD V3.3 *-* A0A2Z6JIR4_9VIRU)	0	0	0	0	0	0	0	0	0	0
gene_Solyc00g142170.2	Solyc00g142170.2	RNA-dependent RNA polymerase (AHRD V3.3 *-* A0A2Z6JIR4_9VIRU)	0	0	0	0	0	0	0	0	0	0
gene_Solyc00g144470.2	Solyc00g144470.2	Aminotransferase-like%2C plant mobile domain family protein Chr2:1712149-1714599 FORWARD LENGTH 667 201606 (AHRD V3.11 *-* AT2G04865.2)	0	0	0	0	0	0	0	0	0	0
gene_Solyc00g147570.4	Solyc00g147570.4	villin-2-like (AHRD V3.11 *-* tr|A0A1U8EBN1|A0A1U8EBN1_CAPAN)	0	0	0	0	0	0	0	0	0	0
gene_Solyc00g153980.1	Solyc00g153980.1	Unknown protein	0	0	0	0	0	0	0	0	0	0
gene_Solyc00g160010.1	Solyc00g160010.1	zinc finger CCCH domain-containing protein 30-like (AHRD V3.11 *-* XP_025884875.1)	0	0	0	0	0	0	0	0	0	0
gene_Solyc00g160020.1	Solyc00g160020.1	Protein TIC 214 (AHRD V3.11 *-* tr|K4EQH9|K4EQH9_DATST)	1.07	0	0.27	0	0.66	0	0	0.4	0.335	0.265
gene_Solyc00g160030.1	Solyc00g160030.1	Cytochrome c biogenesis FC (AHRD V3.11 *-* tr|A0A0C5APX0|A0A0C5APX0_HYONI)	0	0	0	0	0	0	0	0	0	0
gene_Solyc00g160040.1	Solyc00g160040.1	Ribonuclease H domain (AHRD V3.11 --* tr|A0A200Q982|A0A200Q982_9MAGN)	0	0	0	0	0	0	0	0	0	0
gene_Solyc00g160050.1	Solyc00g160050.1	F-box protein CPR30-like isoform X1 (AHRD V3.11 *-* tr|A0A2I4FPS0|A0A2I4FPS0_9ROSI)	0	0	0	0	0	0	0	0	0	0
gene_Solyc00g160060.1	Solyc00g160060.1	Cytochrome c oxidase subunit 3 (AHRD V3.11 *** tr|A0A0C5BKQ0|A0A0C5BKQ0_9SOLA)	0	0	0	0.22	0	0	0.68	0	0.055	0.17
gene_Solyc00g160070.1	Solyc00g160070.1	Ribonuclease H domain (AHRD V3.11 --* tr|A0A200Q982|A0A200Q982_9MAGN)	0	0	0	0	0	0	0	0	0	0
gene_Solyc00g160080.1	Solyc00g160080.1	Phosphoinositide phospholipase C (AHRD V3.11 --* tr|A0A2U1LLM8|A0A2U1LLM8_ARTAN)	0	0	0	0	0	0	0	0	0	0
gene_Solyc00g160090.1	Solyc00g160090.1	F-box domain (AHRD V3.11 *-* tr|A0A200PSM3|A0A200PSM3_9MAGN)	0	0	0	0	0	0	0	0	0	0
gene_Solyc00g160100.1	Solyc00g160100.1	Ribonuclease H domain (AHRD V3.11 --* tr|A0A200Q982|A0A200Q982_9MAGN)	0	0	0	0	0	0	0	0	0	0
gene_Solyc00g160110.1	Solyc00g160110.1	30S ribosomal protein S2, chloroplastic (AHRD V3.11 *** tr|I6N946|I6N946_DATST)	0	0	0	0	0	0	0	0	0	0
gene_Solyc00g160120.1	Solyc00g160120.1	Zinc finger protein (AHRD V3.11 *** tr|A0A200RA11|A0A200RA11_9MAGN)	0	0	0	0	0	0	0	0	0	0
gene_Solyc00g160130.1	Solyc00g160130.1	ATP synthase subunit a (AHRD V3.11 *-* tr|A0A2H4NB24|A0A2H4NB24_SOLLC)	0	0	0	0.23	0.61	0	0.29	0	0.0575	0.225
gene_Solyc00g160140.1	Solyc00g160140.1	Phosphatidylinositol 4-phosphate 5-kinase (AHRD V3.11 *-* tr|M1CLR5|M1CLR5_SOLTU)	0	0	0	0	0	0	0	0	0	0
gene_Solyc00g160150.1	Solyc00g160150.1	F-box domain (AHRD V3.11 *-* tr|A0A200PSM3|A0A200PSM3_9MAGN)	0	0	0	0	0	0	0	0	0	0
gene_Solyc00g160160.1	Solyc00g160160.1	MP domain-containing protein (AHRD V3.11 *-* tr|A0A1Q3AY57|A0A1Q3AY57_CEPFO)	0	0	0	0	0	0	0	0	0	0
gene_Solyc00g160170.1	Solyc00g160170.1	DNA-directed RNA polymerase subunit beta (AHRD V3.11 *-* tr|I6N949|I6N949_DATST)	0.12	0.1	0.23	0.09	0.05	0.19	0.03	0.2	0.135	0.1175
gene_Solyc00g160180.1	Solyc00g160180.1	BnaC06g00330D protein (AHRD V3.11 *** tr|A0A078FRJ5|A0A078FRJ5_BRANA)	0	0	0	0	0	0	0	0	0	0
gene_Solyc00g160190.1	Solyc00g160190.1	DNA-directed RNA polymerase subunit beta (AHRD V3.11 *-* tr|I6N949|I6N949_DATST)	0.12	0.1	0.23	0.09	0.05	0.19	0.03	0.2	0.135	0.1175
gene_Solyc00g160200.1	Solyc00g160200.1	F-box protein SKIP14 (AHRD V3.11 *-* XP_010317065.1)	0	0	0	0	0	0	0	0	0	0
gene_Solyc00g160210.1	Solyc00g160210.1	AT hook motif DNA-binding family protein (AHRD V3.11 *-* tr|A0A2U1PYS7|A0A2U1PYS7_ARTAN)	0	0	0	0	0	0	0	0	0	0
gene_Solyc00g160220.1	Solyc00g160220.1	Chitinase (AHRD V3.11 *-* tr|P93327|P93327_MEDTR)	0	0	0	0	0	0	0	0	0	0
gene_Solyc00g160230.1	Solyc00g160230.1	Phosphatidylinositol 4-phosphate 5-kinase (AHRD V3.11 *-* tr|M1CLR5|M1CLR5_SOLTU)	0	0	0	0	0	0	0	0	0	0
gene_Solyc00g160240.1	Solyc00g160240.1	Cytochrome c oxidase subunit 2 (AHRD V3.11 *-* tr|A0A2G3BJG3|A0A2G3BJG3_CAPCH)	0	0	0	0	0	0	0	0	0	0
gene_Solyc00g160250.1	Solyc00g160250.1	Zinc finger BED domain-containing protein RICESLEEPER 2 (AHRD V3.11 *-* tr|A0A2U1KTK1|A0A2U1KTK1_ARTAN)	0	0.03	0.12	0.24	0.36	0.12	0.14	0.06	0.0975	0.17
gene_Solyc00g160260.1	Solyc00g160260.1	Homeobox leucine-zipper protein (AHRD V3.11 *-* tr|Q8H963|Q8H963_ZINVI)	0	0	0	0	0	0	0	0	0	0
gene_Solyc00g160270.1	Solyc00g160270.1	Glucuronoxylan 4-O-methyltransferase-like protein (DUF579) (AHRD V3.11 *-* tr|Q9SW35|Q9SW35_ARATH)	0	0	0	0	0	0	0	0	0	0
gene_Solyc00g160280.1	Solyc00g160280.1	NAD(P)H-quinone oxidoreductase chain 4, chloroplastic (AHRD V3.11 *** tr|A0A1U8QCJ1|A0A1U8QCJ1_CAPAN)	0.16	0.09	0.09	0.14	0.13	0.24	0.21	0.25	0.12	0.2075
gene_Solyc00g160290.1	Solyc00g160290.1	NAD(P)H-quinone oxidoreductase chain 4, chloroplastic (AHRD V3.11 *** tr|A0A1U8QCJ1|A0A1U8QCJ1_CAPAN)	0.16	0.09	0.09	0.14	0.13	0.24	0.21	0.25	0.12	0.2075
gene_Solyc00g160300.1	Solyc00g160300.1	E3 ubiquitin-protein ligase (AHRD V3.11 *-* tr|A0A2G3CLG0|A0A2G3CLG0_CAPCH)	0	0	0	0	0	0	0	0	0	0
gene_Solyc00g160310.1	Solyc00g160310.1	E3 ubiquitin-protein ligase (AHRD V3.11 *-* tr|A0A2G2WYW6|A0A2G2WYW6_CAPBA)	0	0	0	0	0	0	0	0	0	0
gene_Solyc00g160320.1	Solyc00g160320.1	cysteine-rich receptor-like protein kinase 2 (AHRD V3.11 --* XP_014619111.1)	0	0	0	0	0	0	0	0	0	0
gene_Solyc00g160330.1	Solyc00g160330.1	zinc finger CCCH domain-containing protein 30-like (AHRD V3.11 *-* XP_025884875.1)	0	0	0	0	0	0	0	0	0	0
gene_Solyc00g160340.1	Solyc00g160340.1	NAD(P)H-quinone oxidoreductase subunit 5, chloroplastic (AHRD V3.11 *** tr|I6N9A4|I6N9A4_DATST)	0.62	0.32	0.54	0.89	0.32	0.38	0.21	0.48	0.5925	0.3475
gene_Solyc00g160350.1	Solyc00g160350.1	NAD(P)H-quinone oxidoreductase chain 4, chloroplastic (AHRD V3.11 *** tr|A0A1U8QCJ1|A0A1U8QCJ1_CAPAN)	0.16	0.09	0.09	0.14	0.13	0.24	0.21	0.25	0.12	0.2075
gene_Solyc00g160360.1	Solyc00g160360.1	Gag-asp_proteas domain-containing protein (AHRD V3.11 *-* tr|A0A1Q3CEG3|A0A1Q3CEG3_CEPFO)	0	0	0	0	0	0	0	0	0	0
gene_Solyc00g160370.1	Solyc00g160370.1	Telomere repeat-binding factor 1-like protein (AHRD V3.11 *-* tr|A0A2K3NRX7|A0A2K3NRX7_TRIPR)	0	0.02	0	0	0	0	0	0	0.005	0
gene_Solyc00g160380.1	Solyc00g160380.1	BnaUnng02370D protein (AHRD V3.11 *-* tr|A0A078JML4|A0A078JML4_BRANA)	0	0	0	0	0	0	0	0.09	0	0.0225
gene_Solyc00g160390.1	Solyc00g160390.1	hypothetical protein (AHRD V3.11 *-* AT2G07705.1)	0	0	0	0	0	0	0	0	0	0
gene_Solyc00g160400.1	Solyc00g160400.1	NADH dehydrogenase subunit F (AHRD V3.11 *-* tr|A0A2K3KTY1|A0A2K3KTY1_TRIPR)	0	0	0	0	0	0.35	0	0	0	0.0875
gene_Solyc00g160410.1	Solyc00g160410.1	NADH-ubiquinone oxidoreductase chain 1 (AHRD V3.11 *-* tr|A0A2U1NB45|A0A2U1NB45_ARTAN)	0	0	0	0	0	0	0	0	0	0
gene_Solyc00g160420.1	Solyc00g160420.1	NAD(P)H-quinone oxidoreductase chain 4, chloroplastic (AHRD V3.11 *** tr|I6N9A7|I6N9A7_DATST)	0.41	0.21	0.81	0.87	0.24	0	0	0.02	0.575	0.065
gene_Solyc00g160430.1	Solyc00g160430.1	zinc finger CCCH domain-containing protein 6-like (AHRD V3.11 *-* XP_025884877.1)	0	0	0	0	0	0	0	0	0	0
gene_Solyc00g160440.1	Solyc00g160440.1	zinc finger CCCH domain-containing protein 6-like (AHRD V3.11 *-* XP_025884876.1)	0	0	0	0	0	0	0	0	0	0
gene_Solyc00g160450.1	Solyc00g160450.1	zinc finger CCCH domain-containing protein 6-like (AHRD V3.11 *-* XP_025884877.1)	0	0	0	0	0	0	0	0	0	0
gene_Solyc00g160460.1	Solyc00g160460.1	LL-diaminopimelate aminotransferase (AHRD V3.11 *-* AT3G14280.1)	0	0	0	0	0.16	0	0	0	0	0.04
gene_Solyc00g160470.1	Solyc00g160470.1	F-box protein SKIP14 (AHRD V3.11 *-* XP_010317065.1)	0	0	0	0	0	0	0	0	0	0
gene_Solyc00g160480.1	Solyc00g160480.1	cysteine-rich receptor-like protein kinase 2 (AHRD V3.11 --* XP_014619111.1)	0	0	0	0	0	0	0	0	0	0
gene_Solyc00g160490.1	Solyc00g160490.1	Zinc finger CCCH domain-containing protein 68 (AHRD V3.11 --* sp|Q9FH61|C3H68_ARATH)	0	0	0	0	0	0	0	0	0	0
gene_Solyc00g160500.1	Solyc00g160500.1	hypothetical protein Chr2:3380744-3380944 FORWARD LENGTH 66 201606 (AHRD V3.11 *-* AT2G07705.1)	0	0	0	0	0	0	0	0	0	0
gene_Solyc00g160510.1	Solyc00g160510.1	Transmembrane protein (AHRD V3.11 *-* tr|A0A1P8B2M8|A0A1P8B2M8_ARATH)	0.16	0.3	0.12	0	0	0	0	0	0.145	0
gene_Solyc00g160520.1	Solyc00g160520.1	histone-lysine N-methyltransferase, H3 lysine-9 specific SUVH6-like (AHRD V3.11 *-* tr|A0A1U8GIG3|A0A1U8GIG3_CAPAN)	0	0	0	0	0	0	0	0	0	0
gene_Solyc00g160530.1	Solyc00g160530.1	Ribosomal protein S12 (AHRD V3.11 *-* tr|I1VWK1|I1VWK1_SPIPO)	0	0	0	0	0	0	0	0	0	0
gene_Solyc00g160540.1	Solyc00g160540.1	Phosphoinositide phospholipase C (AHRD V3.11 *-* tr|A0A2U1LLM8|A0A2U1LLM8_ARTAN)	0	0	0	0	0	0	0	0	0	0
gene_Solyc00g160550.1	Solyc00g160550.1	agamous-like MADS-box protein AGL66 (AHRD V3.11 *** XP_019070464.1)	0	0	0	0	0	0	0	0	0	0
gene_Solyc00g160560.1	Solyc00g160560.1	Ribosomal protein S12 (AHRD V3.11 *-* tr|I1VWK1|I1VWK1_SPIPO)	0	0	0	0	0	0	0	0	0	0
gene_Solyc00g160570.1	Solyc00g160570.1	Telomere repeat-binding factor 1-like protein (AHRD V3.11 *-* tr|A0A2K3NRX7|A0A2K3NRX7_TRIPR)	0	0.02	0	0	0	0	0	0	0.005	0
gene_Solyc00g160580.1	Solyc00g160580.1	B3 domain-containing transcription factor VRN1-like (AHRD V3.11 *-* XP_004234716.1)	0	0	0	0	0	0	0	0	0	0
gene_Solyc00g160590.1	Solyc00g160590.1	1-deoxy-D-xylulose 5-phosphate reductoisomerase, chloroplastic (AHRD V3.11 --* XP_024976602.1)	0	0	0	0	0	0	0	0	0	0
gene_Solyc00g160600.1	Solyc00g160600.1	Zinc finger CCCH domain-containing protein 68 (AHRD V3.11 --* sp|Q9FH61|C3H68_ARATH)	0	0	0	0	0	0	0	0	0	0
gene_Solyc00g160610.1	Solyc00g160610.1	zinc finger CCCH domain-containing protein 6-like isoform X2 (AHRD V3.11 *-* tr|A0A2I4DEC7|A0A2I4DEC7_9ROSI)	0	0	0	0	0	0	0	0	0	0
gene_Solyc00g160620.1	Solyc00g160620.1	Reverse transcriptase (AHRD V3.11 *-* tr|D5LVX4|D5LVX4_9POAL)	0	0	0	0	0	0	0	0	0	0
gene_Solyc00g160630.1	Solyc00g160630.1	MP domain-containing protein (AHRD V3.11 *-* tr|A0A1Q3DHL6|A0A1Q3DHL6_CEPFO)	0	0	0	0	0	0	0	0	0	0
gene_Solyc00g160640.1	Solyc00g160640.1	60S ribosomal protein L6 (AHRD V3.11 *-* tr|A0A2G2WV77|A0A2G2WV77_CAPBA)	0	0	0	0	0	0	0	0	0	0
gene_Solyc00g160650.1	Solyc00g160650.1	ACT domain-containing protein ACR5 (AHRD V3.11 *-* tr|A0A2G3AJF7|A0A2G3AJF7_CAPAN)	0	0	0	0	0	0	0	0	0	0
gene_Solyc00g160660.1	Solyc00g160660.1	Zinc finger C-x8-C-x5-C-x3-H type family protein (AHRD V3.11 *** tr|A0A2U1Q6X3|A0A2U1Q6X3_ARTAN)	0	0	0	0	0	0	0	0	0	0
gene_Solyc00g160670.1	Solyc00g160670.1	Cytochrome c biogenesis protein CcsA (AHRD V3.11 *-* tr|A0A1U8QCK2|A0A1U8QCK2_CAPAN)	0	0	0	0	0	0	0	0	0	0
gene_Solyc00g160680.1	Solyc00g160680.1	zinc finger CCCH domain-containing protein 6-like isoform X2 (AHRD V3.11 *-* tr|A0A2I4DEC7|A0A2I4DEC7_9ROSI)	0	0	0	0	0	0	0	0	0	0
gene_Solyc00g160690.1	Solyc00g160690.1	zinc finger CCCH domain-containing protein 30-like (AHRD V3.11 --* tr|A0A2I4HEV8|A0A2I4HEV8_9ROSI)	0	0	0	0	0	0	0	0	0	0
gene_Solyc00g160700.1	Solyc00g160700.1	Zinc finger protein (AHRD V3.11 *-* tr|E3NYG8|E3NYG8_9FABA)	0	0	0	0	0	0	0	0	0	0
gene_Solyc00g160710.1	Solyc00g160710.1	Zf-RVT domain-containing protein (AHRD V3.11 *-* tr|A0A1Q3DJ48|A0A1Q3DJ48_CEPFO)	0	0	0	0	0	0	0	0	0	0
gene_Solyc00g160720.1	Solyc00g160720.1	F-box protein At3g07870-like (AHRD V3.11 *-* XP_011098049.1)	0	0	0	0	0	0	0	0	0	0
gene_Solyc00g160730.1	Solyc00g160730.1	Pre-mRNA-processing protein 40B (AHRD V3.11 *-* tr|A0A2G3BZ69|A0A2G3BZ69_CAPCH)	0	0	0	0	0	0	0	0	0	0
gene_Solyc00g160740.1	Solyc00g160740.1	60S ribosomal protein L6 (AHRD V3.11 *-* tr|A0A2G2WV77|A0A2G2WV77_CAPBA)	0	0	0	0	0	0	0	0	0	0
gene_Solyc00g160750.1	Solyc00g160750.1	Polyadenylate-binding protein RBP47B (AHRD V3.11 *-* tr|A0A2G3BE08|A0A2G3BE08_CAPCH)	0	0	0	0	0	0	0	0	0	0
gene_Solyc00g160760.1	Solyc00g160760.1	F-box protein At3g07870-like (AHRD V3.11 *-* XP_011098049.1)	0	0	0	0	0	0	0	0	0	0
gene_Solyc00g160770.1	Solyc00g160770.1	Gag/pol polyprotein (AHRD V3.11 *-* tr|Q6WAY7|Q6WAY7_PEA)	0	0	0	0	0	0	0	0	0	0
gene_Solyc00g160780.1	Solyc00g160780.1	Gag/pol polyprotein (AHRD V3.11 *-* tr|Q6WAY7|Q6WAY7_PEA)	0	0	0	0	0	0	0	0	0	0
gene_Solyc00g164580.1	Solyc00g164580.1	Unknown protein	0	0	0	0	0	0	0	0	0	0
gene_Solyc00g171710.3	Solyc00g171710.3	F-box domain (AHRD V3.11 *** tr|A0A200PYU1|A0A200PYU1_9MAGN)	0	0	0	0	0.34	0.98	0.58	0	0	0.475
gene_Solyc00g171810.4	Solyc00g171810.4	ATP synthase subunit a (AHRD V3.11 *-* tr|A0A2H4NB24|A0A2H4NB24_SOLLC)	0	0.19	0	0	0	0	0	0.6	0.0475	0.15
gene_Solyc00g172410.3	Solyc00g172410.3	replication factor A protein 1-like (AHRD V3.11 *-* XP_024044216.1)	0	0	0	0	0	0	0	0	0	0
gene_Solyc00g180440.2	Solyc00g180440.2	50S ribosomal protein L20, chloroplastic (AHRD V3.11 *** tr|A0A2P1M7F3|A0A2P1M7F3_9LAMI)	0	0	0	0	0	0	0	0	0	0
gene_Solyc00g181240.1	Solyc00g181240.1	Unknown protein	0	0	0	0	0	0	0	0	0	0
gene_Solyc00g181250.2	Solyc00g181250.2	Photosystem II CP43 reaction center protein (AHRD V3.3 *-* A0A2G2V3B6_CAPBA)	0.09	0	0	0	0	0	0	0	0.0225	0
gene_Solyc00g198360.1	Solyc00g198360.1	Zinc finger transcription factor 4	0	0	0	0	0	0	0	0	0	0
gene_Solyc00g210860.1	Solyc00g210860.1	Unknown protein	0	0	0	0	0	0	0	0	0	0
gene_Solyc00g217960.2	Solyc00g217960.2	RING/U-box superfamily protein (AHRD V3.11 *-* tr|A0A2U1KCN8|A0A2U1KCN8_ARTAN)	12.96	8.49	5.66	11.95	13.26	15.5	16.77	21.42	9.765	16.7375
gene_Solyc00g230070.1	Solyc00g230070.1	Photosystem II CP43 reaction center protein (AHRD V3.3 *-* A0A220NAN4_9BRAS)	5.94	4.75	6.9	0	4.04	6.54	3.92	12.33	4.3975	6.7075
gene_Solyc00g230080.1	Solyc00g230080.1	Photosystem II protein D2 (AHRD V3.3 *** A0A0K0N7Y1_9LILI)	0	0	0	0	0	0	0	0	0	0
gene_Solyc00g244280.1	Solyc00g244280.1	senescence-associated carboxylesterase 101-like isoform X3 (AHRD V3.3 *-* XP_024928153.1)	0	0	0	0	0	0	0	0	0	0
gene_Solyc00g244290.1	Solyc00g244290.1	NADH dehydrogenase subunit 2 (AHRD V3.3 *-* A0A0C5B2A9_HYONI)	0	0.16	0.21	0	0.22	0.87	0.32	0.25	0.0925	0.415
gene_Solyc00g244300.1	Solyc00g244300.1	Unknown protein	0	0	0	3.08	0	0	0	0	0.77	0
gene_Solyc00g254910.1	Solyc00g254910.1	Auxin-responsive GH3 family protein (AHRD V3.3 *-* A0A2U1NZC8_ARTAN)	0	0	0	0	0	0	0	0	0	0
gene_Solyc00g255510.2	Solyc00g255510.2	NAC domain-containing protein 96-like (AHRD V3.11 *-* XP_004233985.1)	0	0	0	0	0.04	0.17	0	0.05	0	0.065
gene_Solyc00g266110.1	Solyc00g266110.1	Auxin-responsive GH3 family protein (AHRD V3.3 *-* A0A2U1NZC8_ARTAN)	0	0	0	0	0	0	0	0	0	0
gene_Solyc00g277510.2	Solyc00g277510.2	Photosystem II protein D1 (AHRD V3.11 *** tr|A0A1U8QBZ9|A0A1U8QBZ9_CAPAN)	0	1.06	0.47	0	0	2.08	0	2.92	0.3825	1.25
gene_Solyc00g281110.1	Solyc00g281110.1	Unknown protein	0	0	0	0	0	0	0	0	0	0
gene_Solyc00g284510.1	Solyc00g284510.1	zinc finger CCCH domain-containing protein 6-like isoform X2 (AHRD V3.3 *-* A0A2I4DEC7_9ROSI)	0	0	0	0	0	0	0	0	0	0
gene_Solyc00g304030.3	Solyc00g304030.3	Zf-RVT domain-containing protein (AHRD V3.11 *-* tr|A0A1Q3ATX4|A0A1Q3ATX4_CEPFO)	0	0	0	0	0	0	0	0	0	0
gene_Solyc00g308530.1	Solyc00g308530.1	Unknown protein	0	0	0	0	0	0	0	0	0	0
gene_Solyc00g309530.1	Solyc00g309530.1	Unknown protein	0	0	0	0	0	0	0	0	0	0
gene_Solyc00g316530.1	Solyc00g316530.1	ATP synthase subunit beta, mitochondrial (AHRD V3.3 *-* A0A2G2V6Z5_CAPBA)	0	0	0	0	0	0	0	0	0	0
gene_Solyc00g320430.1	Solyc00g320430.1	Unknown protein	0	0	0	0	0	0	0	0	0	0
gene_Solyc00g322630.1	Solyc00g322630.1	Auxin-responsive GH3 family protein (AHRD V3.3 *-* A0A2U1NZC8_ARTAN)	0	0	0	0	0	0	0	0	0	0
gene_Solyc00g500003.1	Solyc00g500003.1	MP domain-containing protein (AHRD V3.3 *-* A0A1Q3D0H5_CEPFO)	0.03	0	0	0.09	0	0.07	0.04	0	0.03	0.0275
gene_Solyc00g500004.1	Solyc00g500004.1	Unknown protein	0	0	0	0	0	0	0	0	0	0
gene_Solyc00g500005.1	Solyc00g500005.1	Unknown protein	0	0	0	0	0	0	0	0	0	0
gene_Solyc00g500006.1	Solyc00g500006.1	Unknown protein	0	0	0	0	0	0	0	0	0	0
gene_Solyc00g500007.1	Solyc00g500007.1	Unknown protein	0	0	0	0	0	0	0	0	0	0
gene_Solyc00g500008.1	Solyc00g500008.1	Unknown protein	0	0	0	0	0	0	0	0	0	0
gene_Solyc00g500009.1	Solyc00g500009.1	Unknown protein	0	0	0	0	0	0	0	0	0	0
gene_Solyc00g500010.1	Solyc00g500010.1	Unknown protein	0	0	0	0	0	0	0	0	0	0
gene_Solyc00g500011.1	Solyc00g500011.1	Unknown protein	0	0	0	0	0	0	0	0	0	0
gene_Solyc00g500013.1	Solyc00g500013.1	Unknown protein	0	0	0	0	0	0	0	0	0	0
gene_Solyc00g500014.1	Solyc00g500014.1	Unknown protein	0	0	0	0	0	0	0	0	0	0
gene_Solyc00g500015.1	Solyc00g500015.1	Unknown protein	0	0	0	0	0	0	0	0	0	0
gene_Solyc00g500016.1	Solyc00g500016.1	Unknown protein	0	0	0	0	0	0	0	0	0	0
gene_Solyc00g500017.1	Solyc00g500017.1	Unknown protein	0	0	0	0	0	0	0	0	0	0
gene_Solyc00g500018.1	Solyc00g500018.1	Unknown protein	0	0	0	0	0	0	0	0	0	0
gene_Solyc00g500019.1	Solyc00g500019.1	Photosystem I assembly protein Ycf4 (AHRD V3.3 *** K4EQH2_DATST)	0	0	0	0	0	0	0	0	0	0
gene_Solyc00g500020.1	Solyc00g500020.1	Cytochrome f (AHRD V3.3 *** A0A2G3ALJ3_CAPAN)	0.16	0	0.14	0	0	0	0	0	0.075	0
gene_Solyc00g500021.1	Solyc00g500021.1	Cytochrome b559 subunit alpha (AHRD V3.3 *** S8D1L1_9LAMI)	1.33	2.25	0.91	0.64	1.01	3.2	0	3.1	1.2825	1.8275
gene_Solyc00g500022.1	Solyc00g500022.1	30S ribosomal protein S18, chloroplastic (AHRD V3.3 *** A0A1U8QD82_CAPAN)	0	0.61	0.51	2.05	0	0	0	0	0.7925	0
gene_Solyc00g500023.1	Solyc00g500023.1	ATP-dependent Clp protease proteolytic subunit (AHRD V3.3 *** CLPP_SOLTU)	0	0	0	0	0	0	0	0	0	0
gene_Solyc00g500024.1	Solyc00g500024.1	Photosystem II CP47 reaction center protein (AHRD V3.3 *** A0A1U8QCF6_CAPAN)	0	0.65	3.24	0.36	0	0	0	0.08	1.0625	0.02
gene_Solyc00g500025.1	Solyc00g500025.1	Unknown protein	0	0	10.69	0	0	0	0	0	2.6725	0
gene_Solyc00g500026.1	Solyc00g500026.1	Photosystem II reaction center protein H (AHRD V3.3 *** I6N985_DATST)	0	0	0	0	0	0	0	0	0	0
gene_Solyc00g500028.1	Solyc00g500028.1	Cytochrome b6-f complex subunit 4 (AHRD V3.3 *** A0A2G2XBM1_CAPBA)	0.13	0.2	0.25	0.12	0.06	0.14	0.1	0.22	0.175	0.13
gene_Solyc00g500029.1	Solyc00g500029.1	30S ribosomal protein S2, chloroplastic (AHRD V3.3 *** I6N946_DATST)	0	0	0	0	0	0	0	0	0	0
gene_Solyc00g500030.1	Solyc00g500030.1	30S ribosomal protein S11, chloroplastic (AHRD V3.3 *** G9FCH9_9LAMI)	0	0	0	0	0	0	0	0	0	0
gene_Solyc00g500031.1	Solyc00g500031.1	50S ribosomal protein L14, chloroplastic (AHRD V3.3 *** I6N992_DATST)	0	0	0	0	0	0	0	0	0	0
gene_Solyc00g500032.1	Solyc00g500032.1	50S ribosomal protein L16, chloroplastic (AHRD V3.3 *-* A0A2G3BL23_CAPCH)	0	0	0	0	0	0	0	0	0	0
gene_Solyc00g500033.1	Solyc00g500033.1	Ribosomal protein L2, plastid (AHRD V3.3 *-* A0A2U1PJW3_ARTAN)	0	0	0	0	0.62	0	0	0.4	0	0.255
gene_Solyc00g500034.1	Solyc00g500034.1	30S ribosomal protein S3, chloroplastic (AHRD V3.3 *** I6N994_DATST)	0	0	0	0	0	0	0	0	0	0
gene_Solyc00g500035.1	Solyc00g500035.1	50S ribosomal protein L2 (AHRD V3.3 *** H6T990_9CARY)	0	7.02	6.81	19.04	0	0	2.79	12.82	8.2175	3.9025
gene_Solyc00g500036.1	Solyc00g500036.1	Ycf15 (AHRD V3.3 *-* A0A346JLD3_9ASTE)	1.22	4.93	1.17	2.89	0.5	0.79	0	0	2.5525	0.3225
gene_Solyc00g500037.1	Solyc00g500037.1	Protein Ycf2 (AHRD V3.3 *** A0A1Z1GA65_LITCN)	0.02	0.02	0.03	0.01	0.02	0.04	0.02	0.04	0.02	0.03
gene_Solyc00g500038.1	Solyc00g500038.1	Ycf15 protein (AHRD V3.3 *-* J7H9P3_CAPAN)	0	0	0	0	0	0	0	0	0	0
gene_Solyc00g500039.1	Solyc00g500039.1	Ycf15 (AHRD V3.3 *-* A0A346JLD3_9ASTE)	1.68	2.64	2.15	0.49	0.47	1.09	0.3	1.15	1.74	0.7525
gene_Solyc00g500040.1	Solyc00g500040.1	Protein TIC 214 (AHRD V3.3 *-* K4EQH9_DATST)	0	0	0	0	0	0	0	0	0	0
gene_Solyc00g500041.1	Solyc00g500041.1	NAD(P)H-quinone oxidoreductase subunit 1, chloroplastic (AHRD V3.3 *** A0A2G2XBN0_CAPBA)	3.31	1.21	2.65	4	1.41	2.41	0	2.53	2.7925	1.5875
gene_Solyc00g500042.2	Solyc00g500042.2	Protein TIC 214 (AHRD V3.11 *** sp|Q2VEC3|TI214_SOLTU)	0.54	0.74	0.65	0.22	0.27	0.63	0.49	0.45	0.5375	0.46
gene_Solyc00g500043.1	Solyc00g500043.1	Protein TIC 214 (AHRD V3.3 *-* TI214_SOLTU)	0	0	0.06	0.02	0	0.04	0	0.01	0.02	0.0125
gene_Solyc00g500044.1	Solyc00g500044.1	30S ribosomal protein S2, chloroplastic (AHRD V3.3 *** I6N946_DATST)	1.68	2.64	2.15	0.49	0.47	1.09	0.3	1.15	1.74	0.7525
gene_Solyc00g500045.1	Solyc00g500045.1	Ycf15 protein (AHRD V3.3 *-* J7H9P3_CAPAN)	0	0	0	0	0	0	0	0	0	0
gene_Solyc00g500046.1	Solyc00g500046.1	Protein Ycf2 (AHRD V3.3 *** A0A1Z1GA65_LITCN)	0.02	0.02	0.03	0.01	0.02	0.04	0.02	0.04	0.02	0.03
gene_Solyc00g500047.1	Solyc00g500047.1	50S ribosomal protein L2, chloroplastic (AHRD V3.3 *** A0A1C8V6E3_9ROSI)	17.17	9.11	15.86	13.93	8	8.76	6.45	12.61	14.0175	8.955
gene_Solyc00g500048.1	Solyc00g500048.1	Maturase K (AHRD V3.3 *** A0A2G3DGH8_CAPCH)	0.12	0.03	0.05	0.01	0.03	0	0	0	0.0525	0.0075
gene_Solyc00g500049.1	Solyc00g500049.1	Photosystem II reaction center protein K (AHRD V3.3 *** A0A1U8QD48_CAPAN)	0	0	0	0	0	0	0	0	0	0
gene_Solyc00g500050.1	Solyc00g500050.1	ATP synthase subunit alpha, chloroplastic (AHRD V3.3 *** I6N942_DATST)	0	0	0	0	0	0	0	0	0	0
gene_Solyc00g500051.1	Solyc00g500051.1	30S ribosomal protein S2, chloroplastic (AHRD V3.3 *** I6N946_DATST)	0	0	0	0	0	0	0	0	0	0
gene_Solyc00g500052.1	Solyc00g500052.1	DNA-directed RNA polymerase subunit beta'' (AHRD V3.3 *-* A0A1U8QCC7_CAPAN)	0	0.01	0	0	0.03	0.02	0	0.05	0.0025	0.025
gene_Solyc00g500053.2	Solyc00g500053.2	DNA-directed RNA polymerase subunit beta (AHRD V3.11 *-* tr|I6N949|I6N949_DATST)	0.23	0.12	0.07	0.17	0.09	0	0	0.16	0.1475	0.0625
gene_Solyc00g500054.1	Solyc00g500054.1	Photosystem II CP43 reaction center protein (AHRD V3.3 *** A0A078EKT7_BRANA)	2.98	2.25	3.77	1.36	1.11	2.09	0.93	3.97	2.59	2.025
gene_Solyc00g500055.1	Solyc00g500055.1	30S ribosomal protein S14, chloroplastic (AHRD V3.3 *-* A0A2G2X601_CAPBA)	1.32	1.8	2.7	0.33	2.06	0.73	0.93	0	1.5375	0.93
gene_Solyc00g500056.1	Solyc00g500056.1	DNA-directed RNA polymerase subunit alpha (AHRD V3.3 *-* A0A1U8QD90_CAPAN)	1.02	1.38	3.14	2.17	1.2	0.95	0.62	1.95	1.9275	1.18
gene_Solyc00g500057.1	Solyc00g500057.1	Photosystem I P700 chlorophyll a apoprotein A1 (AHRD V3.3 *** K4EPK3_DATST)	0.23	0.94	1.89	0.28	0.5	0.15	0	1.01	0.835	0.415
gene_Solyc00g500058.1	Solyc00g500058.1	Photosystem I assembly protein Ycf3 (AHRD V3.3 *** A0A140F954_9LAMI)	0	0	0	0	0	0	0	0	0	0
gene_Solyc00g500059.1	Solyc00g500059.1	Photosystem I assembly protein Ycf3 (AHRD V3.3 *-* A0A1S5SJS5_ORYVI)	0	0	0	0	0	0	0	0	0	0
gene_Solyc00g500061.1	Solyc00g500061.1	Photosystem I assembly protein Ycf4 (AHRD V3.3 *** K4EQH2_DATST)	2.66	1.2	1.58	2.48	2.17	1.4	1.72	1.35	1.98	1.66
gene_Solyc00g500062.1	Solyc00g500062.1	NAD(P)H-quinone oxidoreductase subunit K, chloroplastic (AHRD V3.3 *** A0A1U8QCE3_CAPAN)	5.04	2.58	3.77	4.47	1.77	2.05	0.79	3.49	3.965	2.025
gene_Solyc00g500063.1	Solyc00g500063.1	Ribulose bisphosphate carboxylase large chain (AHRD V3.3 *** A0A2G2Z7Q2_CAPAN)	27.22	17.09	22.42	26.23	8.5	8.32	6.65	13.31	23.24	9.195
gene_Solyc00g500064.1	Solyc00g500064.1	Ycf15 (AHRD V3.3 *-* A0A346JLD3_9ASTE)	19.64	4.35	10.57	19.21	5.21	2.37	2.75	4.04	13.4425	3.5925
gene_Solyc00g500065.1	Solyc00g500065.1	Acetyl-coenzyme A carboxylase carboxyl transferase subunit beta, chloroplastic (AHRD V3.3 *** ACCD_SOLLC)	0.16	0.16	0.6	0.23	0.05	0.05	0.07	0.41	0.2875	0.145
gene_Solyc00g500066.1	Solyc00g500066.1	Photosystem I assembly protein Ycf4 (AHRD V3.3 *** K4EQH2_DATST)	0.68	0	0	0	0	0	0	0.37	0.17	0.0925
gene_Solyc00g500067.1	Solyc00g500067.1	NAD(P)H-quinone oxidoreductase subunit K, chloroplastic (AHRD V3.3 *** A0A1U8QCE3_CAPAN)	0.16	0	0.14	0	0	0	0	0	0.075	0
gene_Solyc00g500068.1	Solyc00g500068.1	Cytochrome b559 subunit alpha (AHRD V3.3 *** S8D1L1_9LAMI)	1.33	2.25	0.91	0.64	1.01	3.2	0	3.1	1.2825	1.8275
gene_Solyc00g500069.1	Solyc00g500069.1	30S ribosomal protein S12, chloroplastic (AHRD V3.3 *** A0A2S1JZH6_9APIA)	0	0	0	0	0	0	0	0	0	0
gene_Solyc00g500070.1	Solyc00g500070.1	ATP-dependent Clp protease proteolytic subunit (AHRD V3.3 *** CLPP_SOLTU)	0	0.37	0	0	0	0	0	0	0.0925	0
gene_Solyc00g500071.1	Solyc00g500071.1	Photosystem II CP43 reaction center protein (AHRD V3.3 *** A0A078EKT7_BRANA)	0	0.65	3.24	0.36	0	0	0	0.08	1.0625	0.02
gene_Solyc00g500072.1	Solyc00g500072.1	Ycf15 (AHRD V3.3 *-* A0A346JLD3_9ASTE)	0	0	0	0	0	0	0	0	0	0
gene_Solyc00g500073.1	Solyc00g500073.1	Cytochrome b559 subunit alpha (AHRD V3.3 *** S8D1L1_9LAMI)	0	0	0	0	0	0	0	0	0	0
gene_Solyc00g500074.1	Solyc00g500074.1	DNA-directed RNA polymerase subunit alpha (AHRD V3.3 *-* A0A1U8QD90_CAPAN)	0	0	0	0	0	0	0	0	0	0
gene_Solyc00g500075.1	Solyc00g500075.1	30S ribosomal protein S11, chloroplastic (AHRD V3.3 *** G9FCH9_9LAMI)	0	0	0	0	0	0	0	0	0	0
gene_Solyc00g500076.1	Solyc00g500076.1	50S ribosomal protein L14, chloroplastic (AHRD V3.3 *** I6N992_DATST)	4.91	3.63	3.91	4.64	3.97	4.35	3.53	4.29	4.2725	4.035
gene_Solyc00g500077.1	Solyc00g500077.1	50S ribosomal protein L16, chloroplastic (AHRD V3.3 *-* A0A2G3BL23_CAPCH)	0	0	0	0	0	0	0	0	0	0
gene_Solyc00g500078.1	Solyc00g500078.1	Ribosomal protein L2, plastid (AHRD V3.3 *-* A0A2U1PJW3_ARTAN)	1.57	0.84	1.64	1.33	0.62	0.58	0.49	0.96	1.345	0.6625
gene_Solyc00g500079.1	Solyc00g500079.1	50S ribosomal protein L2 (AHRD V3.3 *** H6T990_9CARY)	23.05	3.2	6.1	0	3.94	1.09	2.79	0	8.0875	1.955
gene_Solyc00g500080.1	Solyc00g500080.1	Photosystem I assembly protein Ycf4 (AHRD V3.3 *** K4EQH2_DATST)	1.22	0	1.17	2.89	0.5	0.79	0	0	1.32	0.3225
gene_Solyc00g500081.1	Solyc00g500081.1	Protein Ycf2 (AHRD V3.3 *** A0A1Z1GA65_LITCN)	0.02	0.02	0.03	0.01	0.02	0.04	0.02	0.04	0.02	0.03
gene_Solyc00g500082.1	Solyc00g500082.1	30S ribosomal protein S11, chloroplastic (AHRD V3.3 *** G9FCH9_9LAMI)	0	0	0	0	0	0	0	0	0	0
gene_Solyc00g500083.1	Solyc00g500083.1	Ycf15 (AHRD V3.3 *-* A0A346JLD3_9ASTE)	1.68	2.64	2.15	0.49	0.47	1.09	0.3	1.15	1.74	0.7525
gene_Solyc00g500084.1	Solyc00g500084.1	Protein TIC 214 (AHRD V3.3 *** K4EQH9_DATST)	0.62	0.62	0.75	0.69	0.71	0.61	0.5	0.67	0.67	0.6225
gene_Solyc00g500085.2	Solyc00g500085.2	Cytochrome c biogenesis protein CcsA (AHRD V3.11 *** tr|A0A1U8QCK2|A0A1U8QCK2_CAPAN)	0.8	0.53	0.54	0.16	0.5	0.5	0.48	0.16	0.5075	0.41
gene_Solyc00g500086.1	Solyc00g500086.1	Photosystem I assembly protein Ycf3 (AHRD V3.3 *** A0A140F954_9LAMI)	0	0	0	0	0	0	0.21	0	0	0.0525
gene_Solyc00g500087.1	Solyc00g500087.1	NAD(P)H-quinone oxidoreductase subunit H, chloroplastic (AHRD V3.3 *** A0A1U8QCJ3_CAPAN)	0.89	0.71	1.13	0.65	0.49	1.07	0.64	0.92	0.845	0.78
gene_Solyc00g500088.2	Solyc00g500088.2	Protein TIC 214 (AHRD V3.11 *** sp|Q2VEC3|TI214_SOLTU)	0	0.03	0.05	0	0	0	0.02	0	0.02	0.005
gene_Solyc00g500089.1	Solyc00g500089.1	Unknown protein	0	0	0	0	0	0	0	0	0	0
gene_Solyc00g500091.2	Solyc00g500091.2	E3 ubiquitin-protein ligase (AHRD V3.11 *** tr|A0A2G3CLG0|A0A2G3CLG0_CAPCH)	0	0	0	0	0	0	0	0	0	0
gene_Solyc00g500092.2	Solyc00g500092.2	B3 domain-containing protein (AHRD V3.11 *** tr|A0A2K3PAY3|A0A2K3PAY3_TRIPR)	0	0	0	0	0	0	0	0	0	0
gene_Solyc00g500093.1	Solyc00g500093.1	B3 domain-containing protein (AHRD V3.3 *-* A0A1Q3DFU3_CEPFO)	0	0.32	0	0	0	0.15	0	0	0.08	0.0375
gene_Solyc00g500095.1	Solyc00g500095.1	Phenylalanine ammonia-lyase (AHRD V3.3 *** A0A2G2VZP0_CAPBA)	0	0	0	0	0.08	0.65	0	0	0	0.1825
gene_Solyc00g500096.2	Solyc00g500096.2	E3 ubiquitin-protein ligase (AHRD V3.11 *** tr|A0A2G2WYW6|A0A2G2WYW6_CAPBA)	0	0	0	0	0	0	0	0	0	0
gene_Solyc00g500097.1	Solyc00g500097.1	B3 domain-containing protein At1g49475-like (AHRD V3.3 *-* XP_025886111.1)	0	0	0	0	0	0	0	0	0	0
gene_Solyc00g500098.1	Solyc00g500098.1	NADH-ubiquinone oxidoreductase chain 5 (AHRD V3.3 *** A0A0C5ARN6_HYONI)	0.12	0	0	0	0	0.08	0.01	0	0.03	0.0225
gene_Solyc00g500099.1	Solyc00g500099.1	Cytochrome C oxidase subunit II-like%2C transmembrane domain-containing protein (AHRD V3.3 *** ATMG01280.1)	0	0.16	0	0	0	0.37	0.11	0.34	0.04	0.205
gene_Solyc00g500101.1	Solyc00g500101.1	Cytochrome c oxidase subunit 2 (AHRD V3.3 *-* A0A0C5B2A3_HYONI)	0.07	0.05	0.14	0	0.07	0.14	0.11	0	0.065	0.08
gene_Solyc00g500102.1	Solyc00g500102.1	Cytochrome c oxidase subunit 2 (AHRD V3.3 *-* A0A0C5B2A3_HYONI)	0.03	0	0.09	0	0.03	0.03	0.08	0.07	0.03	0.0525
gene_Solyc00g500103.1	Solyc00g500103.1	NADH-ubiquinone oxidoreductase chain 5 (AHRD V3.3 *-* A0A0C5ARN6_HYONI)	0	0	0	0	0	0	0	0	0	0
gene_Solyc00g500104.2	Solyc00g500104.2	RNA-dependent RNA polymerase (AHRD V3.11 *-* tr|A0A2Z6JIR4|A0A2Z6JIR4_9VIRU)	0.02	0	0.14	0.05	0	0	0	0	0.0525	0
gene_Solyc00g500106.1	Solyc00g500106.1	Pyruvate, phosphate dikinase (AHRD V3.3 *-* A0A2U1QB44_ARTAN)	0	0	0	0	0	0	0	0	0	0
gene_Solyc00g500107.1	Solyc00g500107.1	Peptidase S10, serine carboxypeptidase, Alpha/Beta hydrolase fold protein (AHRD V3.3 *-* A0A2U1LQP4_ARTAN)	0	0	0	0	0	0	0	0	0	0
gene_Solyc00g500108.1	Solyc00g500108.1	Unknown protein	0	0	0	0	0	0	0	0	0	0
gene_Solyc00g500109.1	Solyc00g500109.1	Unknown protein	0	0	0	0	0	0	0	0	0	0
gene_Solyc00g500110.1	Solyc00g500110.1	Unknown protein	0	0	0	0	0	0	0	0	0	0
gene_Solyc00g500111.1	Solyc00g500111.1	NADH dehydrogenase subunit 5 (AHRD V3.3 *-* A0A0C5B7L0_9SOLA)	0	0	0	0	0	0	0	0	0	0
gene_Solyc00g500112.1	Solyc00g500112.1	NADH-ubiquinone oxidoreductase chain 5 (AHRD V3.3 *-* A0A0C5ARN6_HYONI)	0	0	0	0	0	0	0	0.57	0	0.1425
gene_Solyc00g500113.1	Solyc00g500113.1	Ribosomal protein S13 (AHRD V3.3 *** K4D8U2_SOLLC)	0	0	0	0	0	0	0	0	0	0
gene_Solyc00g500114.1	Solyc00g500114.1	Transmembrane protein (AHRD V3.3 *** Q3EC50_ARATH)	0	0	0	0	0	0	0	0	0	0
gene_Solyc00g500116.1	Solyc00g500116.1	Cytochrome C oxidase subunit II-like%2C transmembrane domain-containing protein (AHRD V3.3 *** ATMG01280.1)	0	0	0	0	0	0	0	0	0	0
gene_Solyc00g500118.1	Solyc00g500118.1	Cytochrome c oxidase subunit 2 (AHRD V3.3 *** A0A2G2X686_CAPBA)	0.07	0.05	0.14	0	0.07	0.14	0.11	0	0.065	0.08
gene_Solyc00g500119.1	Solyc00g500119.1	Cytochrome c oxidase subunit 2 (AHRD V3.3 *-* A0A0C5B2A3_HYONI)	0.03	0	0.09	0	0.03	0.03	0.08	0.07	0.03	0.0525
gene_Solyc00g500120.1	Solyc00g500120.1	Unknown protein	0	0	0	0	0	0	0	0	0	0
gene_Solyc00g500121.1	Solyc00g500121.1	Unknown protein	0	0	0	0	0	0	0	0	0	0
gene_Solyc00g500122.1	Solyc00g500122.1	Unknown protein	0	0	0	0	0.09	0	0	0	0	0.0225
gene_Solyc00g500123.1	Solyc00g500123.1	NAD(P)H-quinone oxidoreductase subunit 1, chloroplastic (AHRD V3.3 *** A0A2G2XBN0_CAPBA)	0	0	0	0	0	0	0.21	0	0	0.0525
gene_Solyc00g500124.1	Solyc00g500124.1	NAD(P)H-quinone oxidoreductase subunit H, chloroplastic (AHRD V3.3 *** A0A1U8QCJ3_CAPAN)	0	0	0	0	0	0	0	0	0	0
gene_Solyc00g500125.1	Solyc00g500125.1	Protein TIC 214 (AHRD V3.3 *** TI214_SOLTU)	0	0	0	0	0	0	0	0	0	0
gene_Solyc00g500126.1	Solyc00g500126.1	Protein TIC 214 (AHRD V3.3 *-* TI214_SOLTU)	0	0	0.06	0.02	0	0.04	0	0.01	0.02	0.0125
gene_Solyc00g500127.1	Solyc00g500127.1	50S ribosomal protein L14, chloroplastic (AHRD V3.3 *** I6N992_DATST)	0	0	0	0	0	0	0	0	0	0
gene_Solyc00g500128.1	Solyc00g500128.1	30S ribosomal protein S14, chloroplastic (AHRD V3.3 *-* A0A2G2X601_CAPBA)	0.02	0.02	0.03	0.01	0.02	0.04	0.02	0.04	0.02	0.03
gene_Solyc00g500129.1	Solyc00g500129.1	Ribosomal protein L2, plastid (AHRD V3.3 *-* A0A2U1PJW3_ARTAN)	0	0	0	0	0	0	0	0.99	0	0.2475
gene_Solyc00g500130.1	Solyc00g500130.1	Photosystem II protein D1 (AHRD V3.3 *** A0A1U8QBZ9_CAPAN)	0	1.06	0.47	0	0	2.08	0	2.92	0.3825	1.25
gene_Solyc00g500131.1	Solyc00g500131.1	Maturase K (AHRD V3.3 *** A0A2G3DGH8_CAPCH)	0.12	0.03	0.05	0.01	0.03	0	0	0	0.0525	0.0075
gene_Solyc00g500132.1	Solyc00g500132.1	Photosystem II reaction center protein K (AHRD V3.3 *** A0A1U8QD48_CAPAN)	15.42	10.42	12.61	14.15	6	5.86	4.81	8.16	13.15	6.2075
gene_Solyc00g500133.1	Solyc00g500133.1	ATP synthase subunit alpha, chloroplastic (AHRD V3.3 *** I6N942_DATST)	0	0	0	0	0	0	0	0	0	0
gene_Solyc00g500134.1	Solyc00g500134.1	30S ribosomal protein S2, chloroplastic (AHRD V3.3 *** I6N946_DATST)	0	0	0	0	0	0	0	0	0	0
gene_Solyc00g500135.1	Solyc00g500135.1	DNA-directed RNA polymerase subunit beta'' (AHRD V3.3 *-* A0A1U8QCC7_CAPAN)	0	0.01	0	0	0.03	0.02	0	0.05	0.0025	0.025
gene_Solyc00g500136.1	Solyc00g500136.1	Photosystem II CP43 reaction center protein (AHRD V3.3 *** A0A078EKT7_BRANA)	2.98	2.25	3.77	1.36	1.11	2.09	0.93	3.97	2.59	2.025
gene_Solyc00g500137.1	Solyc00g500137.1	30S ribosomal protein S14, chloroplastic (AHRD V3.3 *-* A0A2G2X601_CAPBA)	1.32	1.8	2.7	0.33	2.06	0.73	0.93	0	1.5375	0.93
gene_Solyc00g500138.1	Solyc00g500138.1	50S ribosomal protein L14, chloroplastic (AHRD V3.3 *** I6N992_DATST)	1.02	1.38	3.14	2.17	1.2	0.95	0.62	1.95	1.9275	1.18
gene_Solyc00g500139.1	Solyc00g500139.1	Photosystem I P700 chlorophyll a apoprotein A1 (AHRD V3.3 *** K4EPK3_DATST)	0	0	0	0	0	0.86	0	0	0	0.215
gene_Solyc00g500140.1	Solyc00g500140.1	ATP synthase epsilon chain, chloroplastic (AHRD V3.3 *** A0A1U8QCD5_CAPAN)	0	0	0	0	0	0	0	0	0	0
gene_Solyc00g500141.1	Solyc00g500141.1	Protein Ycf2 (AHRD V3.3 *-* A0A1W5PW46_9DIPS)	0	0.45	0	0.72	0	0.3	0	0	0.2925	0.075
gene_Solyc00g500142.1	Solyc00g500142.1	NAD(P)H-quinone oxidoreductase subunit J, chloroplastic (AHRD V3.3 *** A0A1U8QD64_CAPAN)	0	0	0	0	0	0	0	0	0	0
gene_Solyc00g500144.1	Solyc00g500144.1	30S ribosomal protein S14, chloroplastic (AHRD V3.3 *-* A0A2G2X601_CAPBA)	0	0	0	0	0	0	0	0	0	0
gene_Solyc00g500145.1	Solyc00g500145.1	Maturase K (AHRD V3.3 *** A0A2G3DGH8_CAPCH)	0	0	0	0	0	0	0	0	0	0
gene_Solyc00g500147.1	Solyc00g500147.1	Protein Ycf2 (AHRD V3.3 *-* A0A0U1ZJJ5_9SOLN)	0	0	0	0	0	0	0	0	0	0
gene_Solyc00g500148.1	Solyc00g500148.1	Protein Ycf2 (AHRD V3.3 *-* A0A1W5PW46_9DIPS)	0	0	0	0	0	0	0	0	0	0
gene_Solyc00g500149.1	Solyc00g500149.1	NAD(P)H-quinone oxidoreductase subunit J, chloroplastic (AHRD V3.3 *** A0A1U8QD64_CAPAN)	0	0	0	0	0	0	0	0	0	0
gene_Solyc00g500150.1	Solyc00g500150.1	50S ribosomal protein L2, chloroplastic (AHRD V3.3 *** I6N9C2_DATST)	0	0	0	0	0	0	0	0	0	0
gene_Solyc00g500151.1	Solyc00g500151.1	Photosystem II protein D1 (AHRD V3.3 *** A0A1U8QBZ9_CAPAN)	0	0	0	0	0	0	0	0	0	0
gene_Solyc00g500152.1	Solyc00g500152.1	50S ribosomal protein L2 (AHRD V3.3 *** H6T990_9CARY)	0	0	0	0	0	0	0	0	0	0
gene_Solyc00g500153.1	Solyc00g500153.1	30S ribosomal protein S3, chloroplastic (AHRD V3.3 *** A0A1U8QD95_CAPAN)	0	0	0	0	0	0	0	0	0	0
gene_Solyc00g500154.1	Solyc00g500154.1	NAD(P)H-quinone oxidoreductase subunit J, chloroplastic (AHRD V3.3 *** A0A1U8QD64_CAPAN)	0	0	0	0	0	0	0	0	0	0
gene_Solyc00g500155.1	Solyc00g500155.1	50S ribosomal protein L14, chloroplastic (AHRD V3.3 *** I6N992_DATST)	0	0	0	0	0	0	0	0	0	0
gene_Solyc00g500156.1	Solyc00g500156.1	30S ribosomal protein S11, chloroplastic (AHRD V3.3 *** G9FCH9_9LAMI)	0	0	0	0	0	0	0	0	0	0
gene_Solyc00g500157.1	Solyc00g500157.1	Protein Ycf2 (AHRD V3.3 *-* A0A1W5PW46_9DIPS)	0	0	0	0	0	0	0	0	0	0
gene_Solyc00g500158.1	Solyc00g500158.1	Cytochrome b6-f complex subunit 4 (AHRD V3.3 *** A0A2G2XBM1_CAPBA)	0	0	0	0	0	0	0	0	0	0
gene_Solyc00g500159.1	Solyc00g500159.1	Unknown protein	0	0	0	0	0	0	0	0	0	0
gene_Solyc00g500161.1	Solyc00g500161.1	Unknown protein	0	0	0	0	0	0	0	0	0	0
gene_Solyc00g500162.1	Solyc00g500162.1	Unknown protein	0	0	0	0	0	0	0	0	0	0
gene_Solyc00g500163.1	Solyc00g500163.1	Unknown protein	0	0	0	0	0	0	0	0	0	0
gene_Solyc00g500164.1	Solyc00g500164.1	Unknown protein	0	0	0	0	0	0	0	0	0	0
gene_Solyc00g500165.1	Solyc00g500165.1	Unknown protein	0	0	0	0	0	0	0	0	0	0
gene_Solyc00g500166.1	Solyc00g500166.1	Unknown protein	0	0	0	0	0	0	0	0	0	0
gene_Solyc00g500167.1	Solyc00g500167.1	Cytochrome c biogenesis FC (AHRD V3.3 *-* A0A0C5APX0_HYONI)	0	0	0.05	0	0.17	0	0	0	0.0125	0.0425
gene_Solyc00g500168.1	Solyc00g500168.1	Transport membrane protein (AHRD V3.3 *** A0A0C5ARU2_HYONI)	0	0	0	0	0	0	0	0	0	0
gene_Solyc00g500169.1	Solyc00g500169.1	NADH-ubiquinone oxidoreductase chain 5 (AHRD V3.3 *** A0A0C5ARN6_HYONI)	0	0.13	0.26	0.07	0.12	0.15	0.1	0.23	0.115	0.15
gene_Solyc00g500170.1	Solyc00g500170.1	Cytochrome C oxidase subunit II-like%2C transmembrane domain-containing protein (AHRD V3.3 *** ATMG01280.1)	0	0	0	0	0	0	0	0	0	0
gene_Solyc00g500171.1	Solyc00g500171.1	NADH-ubiquinone oxidoreductase chain 4 (AHRD V3.3 *** A0A2G3CZD8_CAPCH)	0	0	0.13	0.08	0	0	0.09	0	0.0525	0.0225
gene_Solyc00g500172.1	Solyc00g500172.1	NADH-ubiquinone oxidoreductase chain 4 (AHRD V3.3 *** A0A2G2X0J9_CAPBA)	0	0.04	0	0.06	0.11	0.22	0	0.06	0.025	0.0975
gene_Solyc00g500173.1	Solyc00g500173.1	ATPase subunit 4 (AHRD V3.3 *** A0A0C5B288_HYONI)	0	0	0	0	0	0	0	0	0	0
gene_Solyc00g500174.1	Solyc00g500174.1	Unknown protein	0	0	0	0	0	0	0	0	0	0
gene_Solyc00g500176.1	Solyc00g500176.1	Unknown protein	0	0	0	0	0	0	0	0	0	0
gene_Solyc00g500177.1	Solyc00g500177.1	Unknown protein	0	0	0	0	0	0	0	0	0	0
gene_Solyc00g500178.1	Solyc00g500178.1	Unknown protein	0	0	0	0	0	0	0	0	0	0
gene_Solyc00g500179.1	Solyc00g500179.1	Unknown protein	0	0	0	0	0	0	0	0	0	0
gene_Solyc00g500180.1	Solyc00g500180.1	Unknown protein	0	0	0	0	0	0	0	0	0	0
gene_Solyc00g500181.1	Solyc00g500181.1	RNA-dependent RNA polymerase (AHRD V3.3 *** A0A2Z6JIR4_9VIRU)	0	0	0	0	0	0	0	0	0	0
gene_Solyc00g500183.1	Solyc00g500183.1	NADH dehydrogenase subunit 7 (AHRD V3.3 *-* A0A220T1K3_9ROSI)	0	0	0	0	0	0	0	0	0	0
gene_Solyc00g500184.1	Solyc00g500184.1	NADH dehydrogenase subunit 7 (AHRD V3.3 *** A0A0C5B9X5_9SOLA)	0.07	0.1	0.55	0.14	0.26	0.19	0.26	0.43	0.215	0.285
gene_Solyc00g500185.1	Solyc00g500185.1	NADH dehydrogenase subunit 7 (AHRD V3.3 *-* G9FCP1_9LAMI)	0	0	0	0	0	0	0	0	0	0
gene_Solyc00g500186.1	Solyc00g500186.1	Cytochrome c oxidase subunit 1 (AHRD V3.3 *** A0A2G2YXI2_CAPAN)	0.01	0	0	0	0.05	0.01	0.09	0	0.0025	0.0375
gene_Solyc00g500187.1	Solyc00g500187.1	NADH-ubiquinone oxidoreductase chain 4 (AHRD V3.3 *-* A0A290WL40_SOLLC)	0	0	0	0	0	0	0	0	0	0
gene_Solyc00g500188.1	Solyc00g500188.1	NADH-ubiquinone oxidoreductase chain 4 (AHRD V3.3 *** A0A2G3CZD8_CAPCH)	0	0	0.13	0.08	0	0	0.09	0	0.0525	0.0225
gene_Solyc00g500189.1	Solyc00g500189.1	NADH-ubiquinone oxidoreductase chain 4 (AHRD V3.3 *** A0A2G2X0J9_CAPBA)	0	0.04	0	0.06	0.11	0.22	0	0.06	0.025	0.0975
gene_Solyc00g500190.1	Solyc00g500190.1	30S ribosomal protein S2, chloroplastic (AHRD V3.3 *** I6N946_DATST)	0	0	0	0	0	0	0	0	0	0
gene_Solyc00g500191.2	Solyc00g500191.2	Protein TIC 214 (AHRD V3.11 *** sp|Q2VEC3|TI214_SOLTU)	0	0	0	0	0.07	0.03	0.06	0.23	0	0.0975
gene_Solyc00g500192.1	Solyc00g500192.1	NAD(P)H-quinone oxidoreductase subunit H, chloroplastic (AHRD V3.3 *** A0A1U8QCJ3_CAPAN)	0	0	0	0	0	0	0	0	0	0
gene_Solyc00g500193.1	Solyc00g500193.1	NAD(P)H-quinone oxidoreductase subunit 1, chloroplastic (AHRD V3.3 *** A0A2G2XBN0_CAPBA)	0	0	0	0	0	0	0.21	0	0	0.0525
gene_Solyc00g500194.1	Solyc00g500194.1	Cytochrome c biogenesis protein CcsA (AHRD V3.3 *-* A0A1U8QCK2_CAPAN)	0	0	0	0	0	0	0	0	0	0
gene_Solyc00g500195.1	Solyc00g500195.1	NAD(P)H-quinone oxidoreductase subunit 5, chloroplastic (AHRD V3.3 *** J7H711_CAPAN)	0.57	0.28	0.6	0.59	0.08	0.29	0.16	0.41	0.51	0.235
gene_Solyc00g500196.2	Solyc00g500196.2	Protein TIC 214 (AHRD V3.11 *** tr|K4EQH9|K4EQH9_DATST)	0	0	0	0	0	0	0	0	0	0
gene_Solyc00g500197.1	Solyc00g500197.1	Ycf15 protein (AHRD V3.3 *-* J7H9P3_CAPAN)	0	0	0	0	0	0	0	0	0	0
gene_Solyc00g500198.1	Solyc00g500198.1	NAD(P)H-quinone oxidoreductase subunit 5, chloroplastic (AHRD V3.3 *** J7H711_CAPAN)	0.02	0.02	0.03	0.01	0.02	0.04	0.02	0.04	0.02	0.03
gene_Solyc00g500199.1	Solyc00g500199.1	Photosystem I P700 chlorophyll a apoprotein A1 (AHRD V3.3 *** K4EPK3_DATST)	0	0	0	0	0	0	0	0.28	0	0.07
gene_Solyc00g500200.1	Solyc00g500200.1	Photosystem II protein D1 (AHRD V3.3 *** A0A1U8QBZ9_CAPAN)	0	1.06	0.47	0	0	2.08	0	2.92	0.3825	1.25
gene_Solyc00g500201.1	Solyc00g500201.1	Maturase K (AHRD V3.3 *** A0A2G3DGH8_CAPCH)	0.12	0.03	0.05	0.01	0.03	0	0	0	0.0525	0.0075
gene_Solyc00g500202.1	Solyc00g500202.1	Photosystem II reaction center protein K (AHRD V3.3 *** A0A1U8QD48_CAPAN)	0.32	0.16	0.62	0.44	0.48	0.22	0.2	0.29	0.385	0.2975
gene_Solyc00g500203.1	Solyc00g500203.1	ATP synthase subunit alpha, chloroplastic (AHRD V3.3 *** I6N942_DATST)	0	0	0	0	0	0	0	0	0	0
gene_Solyc00g500204.1	Solyc00g500204.1	30S ribosomal protein S2, chloroplastic (AHRD V3.3 *** I6N946_DATST)	0	0	0	0	0	0	0	0	0	0
gene_Solyc00g500205.1	Solyc00g500205.1	DNA-directed RNA polymerase subunit beta'' (AHRD V3.3 *-* A0A1U8QCC7_CAPAN)	0	0.01	0	0	0.03	0.02	0	0.05	0.0025	0.025
gene_Solyc00g500206.1	Solyc00g500206.1	Photosystem II CP43 reaction center protein (AHRD V3.3 *** A0A078EKT7_BRANA)	2.98	2.25	3.77	1.36	1.11	2.09	0.93	3.97	2.59	2.025
gene_Solyc00g500207.1	Solyc00g500207.1	30S ribosomal protein S14, chloroplastic (AHRD V3.3 *-* A0A2G2X601_CAPBA)	2.43	3.27	5.07	1.72	2.99	1.65	1.51	1.14	3.1225	1.8225
gene_Solyc00g500208.1	Solyc00g500208.1	Photosystem I P700 chlorophyll a apoprotein A2 (AHRD V3.3 *** I6N956_DATST)	1.02	1.38	3.14	2.17	1.2	0.95	0.62	1.95	1.9275	1.18
gene_Solyc00g500209.1	Solyc00g500209.1	Photosystem I P700 chlorophyll a apoprotein A1 (AHRD V3.3 *** K4EPK3_DATST)	0.23	0.94	1.89	0.28	0.5	0.15	0	1.01	0.835	0.415
gene_Solyc00g500210.1	Solyc00g500210.1	Protein TIC 214 (AHRD V3.3 *** K4EQH9_DATST)	3.44	2.93	5.11	3.37	2.26	2.15	1.99	3.66	3.7125	2.515
gene_Solyc00g500211.1	Solyc00g500211.1	NAD(P)H-quinone oxidoreductase subunit 5, chloroplastic (AHRD V3.3 *** J7H711_CAPAN)	0	0	0	0	0	0	0	0	0	0
gene_Solyc00g500213.1	Solyc00g500213.1	Auxin-responsive GH3 family protein (AHRD V3.3 *** A0A2U1NZC8_ARTAN)	0	0	0	0	0	0	0	0	0	0
gene_Solyc00g500214.1	Solyc00g500214.1	Auxin-responsive GH3 family protein (AHRD V3.3 *** A0A2U1NZC8_ARTAN)	0	0	0	0	0	0	0	0	0	0
gene_Solyc00g500215.1	Solyc00g500215.1	Unknown protein	0	0	0	0	0	0	0	0	0	0
gene_Solyc00g500216.2	Solyc00g500216.2	Auxin-responsive GH3 family protein (AHRD V3.3 *** A0A2U1MJ34_ARTAN)|Auxin-responsive GH3 family protein (AHRD V3.11 *** tr|A0A2U1NZC8|A0A2U1NZC8_ARTAN)	0	0	0	0	0	0	0	0	0	0
gene_Solyc00g500218.1	Solyc00g500218.1	Auxin-responsive GH3 family protein (AHRD V3.3 *** A0A2U1NZC8_ARTAN)	0	0	0	0	0	0	0	0	0	0
gene_Solyc00g500219.1	Solyc00g500219.1	B3 domain-containing protein (AHRD V3.3 *** A0A2K3PAY3_TRIPR)	0	0	0.08	0	0	0	0	0	0.02	0
gene_Solyc00g500220.1	Solyc00g500220.1	B3 domain-containing protein At1g49475-like (AHRD V3.3 *-* XP_025886111.1)	0	0	0	0	0	0	0	0	0	0
gene_Solyc00g500222.2	Solyc00g500222.2	B3 domain-containing protein (AHRD V3.11 *** tr|A0A1Q3DFU3|A0A1Q3DFU3_CEPFO)	0	0.03	0	0.14	0	0	0	0	0.0425	0
gene_Solyc00g500224.1	Solyc00g500224.1	Cytochrome c biogenesis FC (AHRD V3.3 *-* A0A0C5B7H6_9SOLA)	0	0	0	0	0	0	0	0.03	0	0.0075
gene_Solyc00g500225.1	Solyc00g500225.1	NADH-ubiquinone oxidoreductase chain 3 (AHRD V3.3 *** G9FCN6_9LAMI)	0	0	0	0	0	0	0	0	0	0
gene_Solyc00g500226.1	Solyc00g500226.1	Cytochrome c biogenesis FC (AHRD V3.3 *-* A0A0C5B7H6_9SOLA)	0	0	0	0	0	0.03	0	0	0	0.0075
gene_Solyc00g500227.1	Solyc00g500227.1	RNA-dependent RNA polymerase (AHRD V3.3 *** A0A2Z6JIR4_9VIRU)	0	0	0	0	0	0	0	0	0	0
gene_Solyc00g500228.1	Solyc00g500228.1	Ribosomal protein L2 (AHRD V3.3 *** A0A290WL33_SOLLC)	0.31	0.29	0.63	0.2	0.38	1	0.52	0.5	0.3575	0.6
gene_Solyc00g500229.1	Solyc00g500229.1	Unknown protein	0	0	0	0	0	0	0	0	0	0
gene_Solyc00g500230.1	Solyc00g500230.1	Unknown protein	0	0	0	0	0	0	0	0	0	0
gene_Solyc00g500232.1	Solyc00g500232.1	Unknown protein	0	0	0	0	0	0	0	0	0	0
gene_Solyc00g500233.1	Solyc00g500233.1	Unknown protein	0	0	0	0	0	0	0	0	0	0
gene_Solyc00g500235.1	Solyc00g500235.1	Unknown protein	0	0	0	0	0	0.17	0	0	0	0.0425
gene_Solyc00g500236.1	Solyc00g500236.1	MP domain-containing protein (AHRD V3.3 *-* A0A1Q3BUD1_CEPFO)	0	0	0	0	0.03	0.06	0.04	0	0	0.0325
gene_Solyc00g500237.1	Solyc00g500237.1	Transport membrane protein (AHRD V3.3 *-* A0A0C5ARU2_HYONI)	0	0	0	0	0	0	0	0	0	0
gene_Solyc00g500238.1	Solyc00g500238.1	orf211 gene product (mitochondrion) (AHRD V3.3 --* NP_064093.1)	0	0	0.26	0	0	0	0	0	0.065	0
gene_Solyc00g500239.1	Solyc00g500239.1	Protein Ycf2 (AHRD V3.3 *-* A0A142DP97_9LAMI)	0	0	0	0	0	0	0	0	0	0
gene_Solyc00g500240.1	Solyc00g500240.1	Cytochrome b (AHRD V3.3 *** A0A2G3ARK2_CAPCH)	0	0.09	0.16	0	0.03	0.05	0	0.09	0.0625	0.0425
gene_Solyc00g500241.1	Solyc00g500241.1	Cytochrome c biogenesis FC (AHRD V3.3 *-* A0A0C5B7H6_9SOLA)	0	0	0	0	0	0	0	0	0	0
gene_Solyc00g500242.1	Solyc00g500242.1	Heme exporter protein C (AHRD V3.3 *** A0A2S4LUD9_9BRAD)	0.05	0	0	0	0.05	0.1	0	0.06	0.0125	0.0525
gene_Solyc00g500244.1	Solyc00g500244.1	Cytochrome c oxidase subunit 2 (AHRD V3.3 *** A0A2G2X686_CAPBA)	0.07	0.05	0.14	0	0.07	0.14	0.11	0	0.065	0.08
gene_Solyc00g500245.1	Solyc00g500245.1	Ribosomal protein S3 (AHRD V3.3 *** A0A290WKX3_SOLLC)	0.3	0.14	0.82	0.12	0.35	0.63	0.39	0.57	0.345	0.485
gene_Solyc00g500246.1	Solyc00g500246.1	Unknown protein	0	0	0	0	0	0	0	0	0	0
gene_Solyc00g500247.1	Solyc00g500247.1	AT hook motif DNA-binding family protein (AHRD V3.3 *-* A0A2U1PYS7_ARTAN)	0	0	0	0	0	0	0	0	0	0
gene_Solyc00g500248.1	Solyc00g500248.1	AT hook, DNA-binding motif-containing protein (AHRD V3.3 *-* A0A2U1KK62_ARTAN)	0	0	0	0	0	0	0	0	0	0
gene_Solyc00g500249.1	Solyc00g500249.1	Cytochrome c biogenesis FN (AHRD V3.3 *** A0A0C5B9X0_9SOLA)	0	0	0.03	0	0	0.04	0	0	0.0075	0.01
gene_Solyc00g500250.1	Solyc00g500250.1	Cytochrome c oxidase subunit 1 (AHRD V3.3 *** A0A2G2YXI2_CAPAN)	0.24	0.24	0.37	0.2	0.4	0.77	0.54	0.59	0.2625	0.575
gene_Solyc00g500251.1	Solyc00g500251.1	NADH-ubiquinone oxidoreductase chain 4 (AHRD V3.3 *-* A0A290WL40_SOLLC)	0	0	0	0	0	0	0	0	0	0
gene_Solyc00g500252.1	Solyc00g500252.1	NADH-ubiquinone oxidoreductase chain 4 (AHRD V3.3 *** A0A2G3CZD8_CAPCH)	0	0	0.13	0.08	0	0	0.09	0	0.0525	0.0225
gene_Solyc00g500253.1	Solyc00g500253.1	NADH-ubiquinone oxidoreductase chain 4 (AHRD V3.3 *** A0A2G2X0J9_CAPBA)	0	0.04	0	0.06	0.11	0.22	0	0.06	0.025	0.0975
gene_Solyc00g500254.1	Solyc00g500254.1	50S ribosomal protein L20, chloroplastic (AHRD V3.3 *-* A0A2P1M7F3_9LAMI)	0	0	0	0	0	0	0	0	0	0
gene_Solyc00g500255.1	Solyc00g500255.1	RNA-dependent RNA polymerase (AHRD V3.3 *-* A0A2Z6JIR4_9VIRU)	0	0.17	0	0	0	0	0	0	0.0425	0
gene_Solyc00g500256.1	Solyc00g500256.1	NADH-ubiquinone oxidoreductase chain 5 (AHRD V3.3 *-* A0A1Y0B159_9LAMI)	0	0	0	0	0	0.35	0	0	0	0.0875
gene_Solyc00g500258.1	Solyc00g500258.1	Chitinase (AHRD V3.3 *-* B9VRK7_CAPAN)	0.35	0	0	0	0	0	0	0	0.0875	0
gene_Solyc00g500259.1	Solyc00g500259.1	Unknown protein	0	0	0	0	0	0	0	0	0	0
gene_Solyc00g500260.1	Solyc00g500260.1	Cytochrome b (AHRD V3.3 *-* A0A2G3ARK2_CAPCH)	0.02	0.03	0.04	0	0.06	0.2	0.02	0.16	0.0225	0.11
gene_Solyc00g500261.2	Solyc00g500261.2	NADH-ubiquinone oxidoreductase chain 3 (AHRD V3.11 *** tr|A0A2G3AVG7|A0A2G3AVG7_CAPCH)	0	0	0	0	0	0	0	0	0	0
gene_Solyc00g500262.1	Solyc00g500262.1	Transmembrane protein (AHRD V3.3 *-* Q3EC50_ARATH)	0	0	0	0	0	0.03	0	0	0	0.0075
gene_Solyc00g500263.1	Solyc00g500263.1	RNA-dependent RNA polymerase (AHRD V3.3 *** A0A2Z6JIR4_9VIRU)	0.3	0.04	0.04	0.08	0.27	0.27	0	0.27	0.115	0.2025
gene_Solyc00g500264.1	Solyc00g500264.1	Unknown protein	0	0	0	0	0	0	0	0	0	0
gene_Solyc00g500265.1	Solyc00g500265.1	Unknown protein	0	0	0	0	0	0	0	0	0	0
gene_Solyc00g500266.1	Solyc00g500266.1	Unknown protein	0	0	0	0	0	0	0	0	0	0
gene_Solyc00g500267.1	Solyc00g500267.1	Unknown protein	0	0	0	0	0	0	0	0	0	0
gene_Solyc00g500269.1	Solyc00g500269.1	Unknown protein	0.03	0	0	0	0.03	0.08	0.04	0	0.0075	0.0375
gene_Solyc00g500270.1	Solyc00g500270.1	Unknown protein	0	0	0	0.34	0	0.23	0.23	0	0.085	0.115
gene_Solyc00g500271.1	Solyc00g500271.1	NADH-ubiquinone oxidoreductase chain 5 (AHRD V3.3 *** A0A0C5ARN6_HYONI)	0.12	0	0	0	0	0.08	0.01	0	0.03	0.0225
gene_Solyc00g500272.1	Solyc00g500272.1	Cytochrome C oxidase subunit II-like%2C transmembrane domain-containing protein (AHRD V3.3 *** ATMG01280.1)	0	0.16	0	0	0	0.37	0.11	0.34	0.04	0.205
gene_Solyc00g500275.1	Solyc00g500275.1	Cytochrome c oxidase subunit 2 (AHRD V3.3 *** A0A2G2X686_CAPBA)	0.07	0.05	0.14	0	0.07	0.14	0.11	0	0.065	0.08
gene_Solyc00g500276.1	Solyc00g500276.1	Cytochrome c oxidase subunit 2 (AHRD V3.3 *-* A0A0C5B2A3_HYONI)	0.03	0	0.09	0	0.03	0.03	0.08	0.07	0.03	0.0525
gene_Solyc00g500277.1	Solyc00g500277.1	Heme exporter protein C (AHRD V3.3 *** A0A2S4LUD9_9BRAD)	0.05	0	0	0	0.05	0.1	0	0.06	0.0125	0.0525
gene_Solyc00g500278.1	Solyc00g500278.1	Protein TIC 214 (AHRD V3.3 *-* TI214_SOLTU)	0	0	0.06	0.02	0	0.04	0	0.01	0.02	0.0125
gene_Solyc00g500279.1	Solyc00g500279.1	Protein TIC 214 (AHRD V3.3 *-* TI214_SOLTU)	0	0	0	0	0	0	0	0	0	0
gene_Solyc00g500280.1	Solyc00g500280.1	NAD(P)H-quinone oxidoreductase subunit H, chloroplastic (AHRD V3.3 *** A0A1S5SJX5_ORYVI)	0	0	0	0	0	0	0	0.03	0	0.0075
gene_Solyc00g500282.1	Solyc00g500282.1	Unknown protein	0	0	0	0	0.04	0	0	0	0	0.01
gene_Solyc00g500284.1	Solyc00g500284.1	Auxin-responsive GH3 family protein (AHRD V3.3 *-* A0A2U1NZC8_ARTAN)	0	0	0	0	0	0	0	0	0	0
gene_Solyc00g500285.1	Solyc00g500285.1	Auxin-responsive GH3 family protein (AHRD V3.3 *-* A0A2U1MJ34_ARTAN)	0	0	0	0	0	0	0	0	0	0
gene_Solyc00g500286.1	Solyc00g500286.1	Auxin-responsive GH3 family protein (AHRD V3.3 *-* A0A2U1NZC8_ARTAN)	0	0	0	0	0	0	0	0	0	0
gene_Solyc00g500287.1	Solyc00g500287.1	Auxin-responsive GH3 family protein (AHRD V3.3 *-* A0A2U1MJ34_ARTAN)	0	0	0	0	0	0	0	0	0	0
gene_Solyc00g500288.1	Solyc00g500288.1	Unknown protein	0	0	0	0	0	0	0	0	0	0
gene_Solyc00g500289.1	Solyc00g500289.1	Unknown protein	0	0	0	0	0	0	0	0	0	0
gene_Solyc00g500290.2	Solyc00g500290.2	DNA-directed RNA polymerase subunit beta'' (AHRD V3.11 *** tr|A0A1U8QCC7|A0A1U8QCC7_CAPAN)	0.25	0.12	0.57	0.19	0.13	0.21	0.19	0.31	0.2825	0.21
gene_Solyc00g500291.1	Solyc00g500291.1	30S ribosomal protein S2, chloroplastic (AHRD V3.3 *** I6N946_DATST)	0	0	0	0	0	0	0	0	0	0
gene_Solyc00g500292.1	Solyc00g500292.1	ATP synthase subunit alpha, chloroplastic (AHRD V3.3 *** I6N942_DATST)	0	0	0	0	0	0	0	0	0	0
gene_Solyc00g500293.1	Solyc00g500293.1	Photosystem II reaction center protein K (AHRD V3.3 *** A0A1U8QD48_CAPAN)	0	0	0	0	0	0	0	0	0	0
gene_Solyc00g500294.1	Solyc00g500294.1	Unknown protein	0.15	0.33	0.23	0.16	0.16	0	0	0.33	0.2175	0.1225
gene_Solyc00g500295.1	Solyc00g500295.1	Maturase K (AHRD V3.3 *** A0A2G3DGH8_CAPCH)	0.12	0.03	0.05	0.01	0.03	0	0	0	0.0525	0.0075
gene_Solyc00g500296.1	Solyc00g500296.1	Photosystem II protein D1 (AHRD V3.3 *** A0A1U8QBZ9_CAPAN)	0	1.06	0.47	0	0	2.08	0	2.92	0.3825	1.25
gene_Solyc00g500297.1	Solyc00g500297.1	50S ribosomal protein L2 (AHRD V3.3 *** H6T990_9CARY)	0	3.52	5.36	0	3.94	0	2.79	0	2.22	1.6825
gene_Solyc00g500298.1	Solyc00g500298.1	50S ribosomal protein L2, chloroplastic (AHRD V3.3 *** I6N9C2_DATST)	1.22	0	1.17	2.89	0.5	0.79	0	0	1.32	0.3225
gene_Solyc00g500299.1	Solyc00g500299.1	Ycf15 protein (AHRD V3.3 *-* J7H9P3_CAPAN)	38.78	21.15	26.78	33.86	22.33	22.46	17.22	23.33	30.1425	21.335
gene_Solyc00g500300.1	Solyc00g500300.1	Ycf15 protein (AHRD V3.3 *-* J7H9P3_CAPAN)	0	0	0	0	0	0	0	0	0	0
gene_Solyc00g500301.1	Solyc00g500301.1	Ycf15 (AHRD V3.3 *-* A0A346JLD3_9ASTE)	1.68	2.64	2.15	0.49	0.47	1.09	0.3	1.15	1.74	0.7525
gene_Solyc00g500302.1	Solyc00g500302.1	ATPase subunit 4 (AHRD V3.3 *** A0A0C5B288_HYONI)	0	0	0.32	0	0	0.23	0	0	0.08	0.0575
gene_Solyc00g500303.1	Solyc00g500303.1	Cytochrome c oxidase subunit 3 (AHRD V3.3 *** A0A0C5BKQ0_9SOLA)	0.23	0.1	0.26	0	0.32	0.6	0	0.46	0.1475	0.345
gene_Solyc00g500304.1	Solyc00g500304.1	Protein Ycf2 (AHRD V3.3 *-* A0A142DP97_9LAMI)	0	0	0	0	0	0	0	0	0	0
gene_Solyc00g500305.1	Solyc00g500305.1	Unknown protein	0	0	0	0	0	0	0	0	0	0
gene_Solyc00g500306.1	Solyc00g500306.1	Unknown protein	0	0	0	0	0	0	0	0	0	0
gene_Solyc00g500307.1	Solyc00g500307.1	Unknown protein	0	0	0	0	0	0	0	0	0	0
gene_Solyc00g500308.1	Solyc00g500308.1	Unknown protein	0	0	0	0	0	0	0	0	0	0
gene_Solyc00g500310.1	Solyc00g500310.1	Cytochrome c oxidase subunit 2 (AHRD V3.3 *** A0A2G2X686_CAPBA)	0	0	0	0	0	0	0	0	0	0
gene_Solyc00g500311.2	Solyc00g500311.2	Heme exporter protein C (AHRD V3.11 *** tr|A0A2S4LUD9|A0A2S4LUD9_9BRAD)	0	0	0	0	0	0	0	0	0	0
gene_Solyc00g500312.1	Solyc00g500312.1	Cytochrome b (AHRD V3.3 *-* A0A2G3ARK2_CAPCH)	0	0	0	0.02	0	0	0	0	0.005	0
gene_Solyc00g500313.1	Solyc00g500313.1	Unknown protein	0	0	0	0	0	0	0	0	0	0
gene_Solyc00g500314.1	Solyc00g500314.1	NADH dehydrogenase subunit 2 (AHRD V3.3 *-* A0A0C5B2A9_HYONI)	0	0	0	0	0	0	0	0	0	0
gene_Solyc00g500315.1	Solyc00g500315.1	LOW QUALITY PROTEIN: uncharacterized protein LOC112326444, partial (AHRD V3.3 *-* XP_024449890.1)	0.59	0.42	0.18	0	0	0.38	0	0.65	0.2975	0.2575
gene_Solyc00g500316.1	Solyc00g500316.1	NADH dehydrogenase subunit 2 (AHRD V3.3 *-* A0A060DER8_9GENT)	0	0	0	0	0	0	0	0	0	0
gene_Solyc00g500317.1	Solyc00g500317.1	NADH-ubiquinone oxidoreductase chain 5 (AHRD V3.3 *** A0A0C5ARN6_HYONI)	0.12	0	0	0	0	0.08	0.01	0	0.03	0.0225
gene_Solyc00g500318.1	Solyc00g500318.1	Cytochrome C oxidase subunit II-like%2C transmembrane domain-containing protein (AHRD V3.3 *** ATMG01280.1)	0	0.16	0	0	0	0.37	0.11	0.34	0.04	0.205
gene_Solyc00g500319.1	Solyc00g500319.1	DNA-directed RNA polymerase subunit beta'' (AHRD V3.3 *** A0A1U8QCC7_CAPAN)	0	0	0	0	0	0	0	0	0	0
gene_Solyc00g500320.1	Solyc00g500320.1	Photosystem II protein D1 (AHRD V3.3 *** A0A1U8QBZ9_CAPAN)	3.8	3.16	3.98	6.08	3.39	2.57	3.11	3.26	4.255	3.0825
gene_Solyc00g500321.1	Solyc00g500321.1	ATP synthase subunit b, chloroplastic (AHRD V3.3 *** I6N943_DATST)	0	0	0	0	0	0	0	0	0	0
gene_Solyc00g500322.1	Solyc00g500322.1	ATP synthase subunit b, chloroplastic (AHRD V3.3 *** I6N943_DATST)	18.9	15.35	9.75	26.17	10.54	5.34	1.23	8.98	17.5425	6.5225
gene_Solyc00g500323.1	Solyc00g500323.1	ATP synthase subunit alpha, chloroplastic (AHRD V3.3 *** I6N942_DATST)	22.63	5.36	21.2	34.45	2.83	2.2	3.77	2.01	20.91	2.7025
gene_Solyc00g500324.1	Solyc00g500324.1	Protein TIC 214 (AHRD V3.3 *** TI214_SOLTU)	0.09	0	0.11	0.1	0	0	0	0.02	0.075	0.005
gene_Solyc00g500325.1	Solyc00g500325.1	Ycf15 (AHRD V3.3 *-* A0A346JLD3_9ASTE)	1.68	2.64	2.15	0.49	0.47	1.09	0.3	1.15	1.74	0.7525
gene_Solyc00g500326.1	Solyc00g500326.1	Ycf15 protein (AHRD V3.3 *-* J7H9P3_CAPAN)	0	0	0	0	0	0	0	0	0	0
gene_Solyc00g500327.1	Solyc00g500327.1	Protein Ycf2 (AHRD V3.3 *** A0A1Z1GA65_LITCN)	0.02	0.02	0.03	0.01	0.02	0.04	0.02	0.04	0.02	0.03
gene_Solyc00g500328.1	Solyc00g500328.1	Ribosomal protein L2, plastid (AHRD V3.3 *-* A0A2U1PJW3_ARTAN)	9.92	3.97	8.34	7.66	1.09	2.83	2.79	3.76	7.4725	2.6175
gene_Solyc00g500329.1	Solyc00g500329.1	Photosystem II protein D1 (AHRD V3.3 *** A0A1U8QBZ9_CAPAN)	0	1.06	0.47	0	0	2.08	0	2.92	0.3825	1.25
gene_Solyc00g500330.1	Solyc00g500330.1	Maturase K (AHRD V3.3 *** A0A2G3DGH8_CAPCH)	0.12	0.03	0.05	0.01	0.03	0	0	0	0.0525	0.0075
gene_Solyc00g500331.1	Solyc00g500331.1	Photosystem II reaction center protein K (AHRD V3.3 *** A0A1U8QD48_CAPAN)	0	0	0	0	0	0	0	0	0	0
gene_Solyc00g500332.1	Solyc00g500332.1	ATP synthase subunit alpha, chloroplastic (AHRD V3.3 *** I6N942_DATST)	11.22	21.32	7.07	8.12	12.3	9.39	7.05	19.79	11.9325	12.1325
gene_Solyc00g500333.1	Solyc00g500333.1	ATP synthase subunit b, chloroplastic (AHRD V3.3 *** I6N943_DATST)	0	0	0	0	0	0	0	0	0	0
gene_Solyc00g500334.1	Solyc00g500334.1	ATP synthase subunit c, chloroplastic (AHRD V3.3 *** A0A2G2XQ72_CAPBA)	0	0	0	0	0	0	0	0	0	0
gene_Solyc00g500335.1	Solyc00g500335.1	ATP synthase subunit a, chloroplastic (AHRD V3.3 *** J7H3L4_CAPAN)	0	0	0	0	0	0	0	0	0	0
gene_Solyc00g500338.1	Solyc00g500338.1	Unknown protein	0	0	0	0	0	0	0	0	0	0
gene_Solyc00g500339.1	Solyc00g500339.1	Unknown protein	0	0	0	0	0	0	0	0	0	0
gene_Solyc00g500340.1	Solyc00g500340.1	orf211 gene product (mitochondrion) (AHRD V3.3 --* NP_064093.1)	0	0	0.26	0	0	0	0	0	0.065	0
gene_Solyc00g500341.1	Solyc00g500341.1	Unknown protein	0	0	0	0	0	0	0	0	0	0
gene_Solyc00g500342.1	Solyc00g500342.1	Unknown protein	0	0.12	0.16	0.19	0	0.33	0	0	0.1175	0.0825
gene_Solyc00g500343.1	Solyc00g500343.1	hypothetical protein (AHRD V3.3 *** ATMG00660.1)	0	0	0.54	0.66	0	0.83	0	1.3	0.3	0.5325
gene_Solyc00g500344.1	Solyc00g500344.1	ATP synthase subunit beta, chloroplastic (AHRD V3.3 *-* A0A2U1KL25_ARTAN)	0	0	0	0	0	0	0	0	0	0
gene_Solyc00g500345.1	Solyc00g500345.1	ATP synthase subunit alpha (AHRD V3.3 *** A0A2G3AS26_CAPCH)	0	0	0	0	0	0	0	0.06	0	0.015
gene_Solyc00g500346.1	Solyc00g500346.1	Transport membrane protein (AHRD V3.3 *** A0A0C5ARU2_HYONI)	0	0	0	0	0	0	0	0	0	0
gene_Solyc00g500347.1	Solyc00g500347.1	Cytochrome c biogenesis FN (AHRD V3.3 *** A0A0C5B9X0_9SOLA)	0	0	0	0	0	0	0	0	0	0
gene_Solyc00g500348.1	Solyc00g500348.1	Cytochrome c biogenesis FN (AHRD V3.3 *** A0A0C5B9X0_9SOLA)	0	0	0.03	0	0	0.04	0	0	0.0075	0.01
gene_Solyc00g500349.1	Solyc00g500349.1	Cytochrome c oxidase subunit 1 (AHRD V3.3 *** A0A2G2YXI2_CAPAN)	0.01	0	0	0	0.05	0.01	0.09	0	0.0025	0.0375
gene_Solyc00g500350.1	Solyc00g500350.1	RNA-dependent RNA polymerase (AHRD V3.3 *** A0A2Z6JIR4_9VIRU)	0	0	0	0	0	0	0	0	0	0
gene_Solyc00g500351.1	Solyc00g500351.1	Ribosomal protein S13 (AHRD V3.3 *-* A0A0C5B313_9SOLA)	0	0	0.04	0	0.03	0.09	0.04	0.05	0.01	0.0525
gene_Solyc00g500353.1	Solyc00g500353.1	Phenylalanine ammonia-lyase (AHRD V3.3 *** A0A2G2VZP0_CAPBA)	0	0.02	0	0	0.02	0.05	0	0	0.005	0.0175
gene_Solyc00g500355.1	Solyc00g500355.1	Unknown protein	0.45	0.16	0.58	0	0.26	0	0.96	0.26	0.2975	0.37
gene_Solyc00g500356.1	Solyc00g500356.1	Unknown protein	0	0	0	0	0	0	0	0	0	0
gene_Solyc00g500357.1	Solyc00g500357.1	Transport membrane protein (AHRD V3.3 *** A0A0C5ARU2_HYONI)	0	0	0	0	0	0	0	0	0	0
gene_Solyc00g500358.1	Solyc00g500358.1	ATP synthase subunit alpha (AHRD V3.3 *** A0A2H4NB27_SOLLC)	0.61	0.73	1.03	0.29	0.64	2.1	1.68	1.28	0.665	1.425
gene_Solyc00g500359.1	Solyc00g500359.1	Cytochrome c oxidase subunit 2 (AHRD V3.3 *** A0A2G2X686_CAPBA)	0.07	0.05	0.14	0	0.07	0.14	0.11	0	0.065	0.08
gene_Solyc00g500360.1	Solyc00g500360.1	Cytochrome c oxidase subunit 2 (AHRD V3.3 *-* A0A0C5B2A3_HYONI)	0.03	0	0.09	0	0.03	0.03	0.08	0.07	0.03	0.0525
gene_Solyc00g500361.1	Solyc00g500361.1	NADH-ubiquinone oxidoreductase chain 3 (AHRD V3.3 *-* A0A2G2V3C2_CAPBA)	0	0.06	0.08	0	0.08	0.08	0	0	0.035	0.04
gene_Solyc00g500362.1	Solyc00g500362.1	Ribosomal protein L5 (AHRD V3.3 *** A0A290WL59_SOLLC)	0	0	0	0	0.05	0.12	0	0	0	0.0425
gene_Solyc00g500363.1	Solyc00g500363.1	Ribosomal protein L5 (AHRD V3.3 *** A0A290WL59_SOLLC)	0	0	0	0	0	0	0	0	0	0
gene_Solyc00g500364.1	Solyc00g500364.1	Cytochrome b (AHRD V3.3 *** A0A2G3ARK2_CAPCH)	0	0.09	0.16	0	0.03	0.05	0	0.09	0.0625	0.0425
gene_Solyc00g500365.1	Solyc00g500365.1	Unknown protein	0	0	0	0	0	0	0	0	0	0
gene_Solyc00g500366.1	Solyc00g500366.1	Unknown protein	0	0	0	0	0	0	0	0	0	0
gene_Solyc00g500367.1	Solyc00g500367.1	Unknown protein	0	0	0	0.93	0	0	0	0	0.2325	0
gene_Solyc00g500368.1	Solyc00g500368.1	Unknown protein	0	0	0	0	0	0	0	0	0	0
gene_Solyc00g500369.1	Solyc00g500369.1	Unknown protein	0	0	0	0	0	0	0	0	0	0
gene_Solyc00g500370.1	Solyc00g500370.1	Unknown protein	0	0	0	0	0	0	0	0	0	0
gene_Solyc00g500371.1	Solyc00g500371.1	Unknown protein	0	0	0	0	0	0	0	0	0	0
gene_Solyc00g500372.1	Solyc00g500372.1	Unknown protein	0	0	0	0	0	0	0	0	0	0
gene_Solyc00g500373.1	Solyc00g500373.1	Magnesium transporter CorA-like family protein (AHRD V3.3 *-* A0A2K3P294_TRIPR)	0	0	0	0.59	0.27	0.14	0	0.11	0.1475	0.13
gene_Solyc00g500374.1	Solyc00g500374.1	Unknown protein	0	0	0	0	0	0	0	0	0	0
gene_Solyc00g500375.1	Solyc00g500375.1	Unknown protein	0	0	0	0	0	0	0	0	0	0
gene_Solyc00g500376.1	Solyc00g500376.1	Unknown protein	0	0	0	0	0.97	0.87	0	0.25	0	0.5225
gene_Solyc00g500379.1	Solyc00g500379.1	Unknown protein	0	0	0	0	0	0	0	0	0	0
gene_Solyc00g500380.1	Solyc00g500380.1	Unknown protein	0	0	0	14.83	0	12.37	0	0	3.7075	3.0925
gene_Solyc00g500381.1	Solyc00g500381.1	Unknown protein	0	0	0	0	0	0	0	0	0	0
gene_Solyc00g500382.1	Solyc00g500382.1	Unknown protein	0	0	0	0	0	0	0	0	0	0
gene_Solyc00g500383.1	Solyc00g500383.1	Unknown protein	0	0	0	0	0	0	0	0	0	0
gene_Solyc00g500384.1	Solyc00g500384.1	Unknown protein	0	0	0	0	0	0	0.04	0	0	0.01
gene_Solyc00g500385.1	Solyc00g500385.1	Unknown protein	0	0	0	0	0	0	0	0.18	0	0.045
gene_Solyc00g500386.1	Solyc00g500386.1	Unknown protein	0	0	0	0	0	0	5.61	0	0	1.4025
gene_Solyc00g500387.1	Solyc00g500387.1	Unknown protein	0	0	0	0	0	0.22	0	0	0	0.055
gene_Solyc00g500388.1	Solyc00g500388.1	Unknown protein	0	0	0	0	0	0	0	0	0	0
gene_Solyc00g500389.1	Solyc00g500389.1	Unknown protein	0	0	0	0	0	0	0	0	0	0
gene_Solyc00g500390.1	Solyc00g500390.1	zinc finger CCCH domain-containing protein 24 (AHRD V3.3 --* XP_022001075.1)	0	0	0	0	0	0	0	0	0	0
gene_Solyc00g500391.1	Solyc00g500391.1	Unknown protein	0	0	0	0	0	0	0	0	0	0
gene_Solyc00g500392.1	Solyc00g500392.1	Unknown protein	0	0	0	0	0	0	0	0	0	0
gene_Solyc00g500393.1	Solyc00g500393.1	Unknown protein	0	0	0	0	0	0	0	0	0	0
gene_Solyc00g500394.1	Solyc00g500394.1	Unknown protein	0	0	0	0	0	0	0	0	0	0
gene_Solyc00g500395.1	Solyc00g500395.1	Unknown protein	0	0	0	0	0	0	0	0	0	0
gene_Solyc00g500396.1	Solyc00g500396.1	Unknown protein	0	0	0	0	0	0	0	0	0	0
gene_Solyc00g500397.1	Solyc00g500397.1	Unknown protein	0	0	0	0	0	0	0	0	0	0
gene_Solyc00g500398.1	Solyc00g500398.1	Unknown protein	0	0	0	0	0	0	0	0	0	0
gene_Solyc00g500399.1	Solyc00g500399.1	Unknown protein	0	0	0	0	0	0	0	0	0	0
gene_Solyc00g500400.1	Solyc00g500400.1	Unknown protein	0	0	0	0	0	0	0	0	0	0
gene_Solyc00g500401.1	Solyc00g500401.1	Unknown protein	0	0	0	0	0	0	0	0	0	0
gene_Solyc00g500402.1	Solyc00g500402.1	Unknown protein	0	0	0	0	0	0	0	0	0	0
gene_Solyc00g500403.1	Solyc00g500403.1	Unknown protein	0	0	0	0	0	0	0	0	0	0
gene_Solyc00g500404.1	Solyc00g500404.1	Unknown protein	0	0	0	0	0	0	0	0	0	0
gene_Solyc00g500405.1	Solyc00g500405.1	Disease resistance protein (TIR-NBS-LRR class) family (AHRD V3.3 *-* A0A2U1N0W2_ARTAN)	0	0.43	0	0	0	0	0	1.08	0.1075	0.27
gene_Solyc00g500406.1	Solyc00g500406.1	Disease resistance protein (TIR-NBS-LRR class) (AHRD V3.3 *-* A0A2K3PDT8_TRIPR)	0	0	0	0	0	0	0.11	0.05	0	0.04
gene_Solyc00g500407.1	Solyc00g500407.1	Unknown protein	0	0	0	0	0	0	0	0	0	0
gene_Solyc00g500408.1	Solyc00g500408.1	Unknown protein	0	0	0	0	0	0	0	0	0	0
gene_Solyc01g004000.1	Solyc01g004000.1	Unknown protein	0	0	0	0	0	0	0	0	0	0
gene_Solyc01g004002.1	Solyc01g004002.1	Unknown protein	0	0	0	0	0	0	0	0	0	0
gene_Solyc01g004004.1	Solyc01g004004.1	Unknown protein	0	0	0	0	0	0	0	1.74	0	0.435
gene_Solyc01g004006.1	Solyc01g004006.1	Unknown protein	0	0	0	0	0	0	0	0	0	0
gene_Solyc01g004008.1	Solyc01g004008.1	Unknown protein	0.25	0.1	0	0.08	0.1	0.18	0	0.12	0.1075	0.1
gene_Solyc01g005000.3	Solyc01g005000.3	Glutamate decarboxylase (AHRD V3.3 *** B1Q3F2_SOLLC)	10.89	6.14	5.31	4.65	5.09	1.75	14.75	4.99	6.7475	6.645
gene_Solyc01g005010.5	Solyc01g005010.5	protein XRI1-like (AHRD V3.11 *** tr|A0A2I4FA04|A0A2I4FA04_9ROSI)	17.8	17.3	17.35	15.27	13.85	13.86	12.98	14.76	16.93	13.8625
gene_Solyc01g005020.3	Solyc01g005020.3	Salt Overly Sensitive 1	12.08	9.85	12.91	18	21.13	27.94	23.19	16.75	13.21	22.2525
gene_Solyc01g005030.4	Solyc01g005030.4	MAP kinase kinase kinase 1	13.56	11.5	13.68	18.77	25.56	36.57	22.69	19.77	14.3775	26.1475
gene_Solyc01g005040.3	Solyc01g005040.3	CASP-like protein (AHRD V3.3 *** A0A2G3CF58_CAPCH)	0.72	0.17	0.45	3.91	173.93	475.87	147.81	165.62	1.3125	240.808
gene_Solyc01g005050.4	Solyc01g005050.4	CASP-like protein (AHRD V3.3 --* A0A2G3CF58_CAPCH)	0	0	0	0.04	0.86	3.36	0.95	0.64	0.01	1.4525
gene_Solyc01g005060.3	Solyc01g005060.3	Zinc finger protein (AHRD V3.3 *** A0A200QDS5_9MAGN)	5.75	3.21	3.25	3.43	6.96	7.42	6.2	5.53	3.91	6.5275
gene_Solyc01g005070.3	Solyc01g005070.3	ENTH/ANTH/VHS superfamily protein (AHRD V3.3 *** AT1G68110.1)	0.04	0.06	0.04	0.04	0.08	0.12	0	0.13	0.045	0.0825
gene_Solyc01g005080.3	Solyc01g005080.3	65-kDa microtubule-associated protein 6 (AHRD V3.3 *** A0A2G2XSF2_CAPBA),Pfam:PF03999	17.23	15.12	20.51	20.82	19.46	18.14	20.56	17.48	18.42	18.91
gene_Solyc01g005090.3	Solyc01g005090.3	Type I inositol polyphosphate 5-phosphatase 5 (AHRD V3.3 *-* IP5P5_ARATH)	0	0	0	0	0	0	0	0	0	0
gene_Solyc01g005100.4	Solyc01g005100.4	2-oxoglutarate (2OG) and Fe(II)-dependent oxygenase superfamily protein (AHRD V3.3 *** AT1G68080.1)	28.94	18.58	20.05	31.21	28.76	21.52	25.04	22.09	24.695	24.3525
gene_Solyc01g005110.3	Solyc01g005110.3	Dolichol-phosphate mannosyltransferase-related protein (AHRD V3.3 *** A0A2U1LCX2_ARTAN)	9.77	8.81	10.09	11.23	19.01	24.71	16.63	16.02	9.975	19.0925
gene_Solyc01g005120.3	Solyc01g005120.3	Xyloglucan endotransglucosylase/hydrolase (AHRD V3.3 *** A0A2G3AYH1_CAPCH)	8.59	6.11	8.88	7.07	15.42	19.56	14.53	16.04	7.6625	16.3875
gene_Solyc01g005130.3	Solyc01g005130.3	Zinc finger protein 1 (AHRD V3.11 *** tr|A0A2G2XSH3|A0A2G2XSH3_CAPBA)	18.98	21.1	23.48	20.41	15.85	16.49	22.56	21.22	20.9925	19.03
gene_Solyc01g005140.3	Solyc01g005140.3	Cytochrome b561/ferric reductase transmembrane (AHRD V3.3 *** A0A2U1MNP8_ARTAN)	0.23	0.17	0.11	0	0.22	0.9	0.37	0.12	0.1275	0.4025
gene_Solyc01g005150.3	Solyc01g005150.3	Cytochrome b561/ferric reductase transmembrane protein family (AHRD V3.3 *** A0A2U1MNM8_ARTAN)	6.37	4.97	4.2	4.33	7.53	3.34	7.72	7.33	4.9675	6.48
gene_Solyc01g005160.5	Solyc01g005160.5	RING-type E3 ubiquitin transferase (AHRD V3.11 *** tr|Q1WM08|Q1WM08_SOLLC)	0	0	0	0	0.38	0.91	0.19	0.26	0	0.435
gene_Solyc01g005170.3	Solyc01g005170.3	ENTH/ANTH/VHS superfamily protein (AHRD V3.11 *** tr|A0A2U1N0Z9|A0A2U1N0Z9_ARTAN)	0	0	0	0	0	0	0	0	0	0
gene_Solyc01g005180.1	Solyc01g005180.1	protein LITTLE ZIPPER 3 (AHRD V3.3 *-* A0A2I4E2N9_9ROSI)	0	0	0	0	0	1.34	3.03	0	0	1.0925
gene_Solyc01g005210.4	Solyc01g005210.4	Trehalose-6-phosphate synthase (AHRD V3.3 *** E5GC29_CUCME)	45.66	42.81	55.5	51.88	81.42	78.49	95.23	72.75	48.9625	81.9725
gene_Solyc01g005220.3	Solyc01g005220.3	MACPF domain-containing protein (AHRD V3.3 *** A0A2G3AYJ5_CAPCH)	2.89	1.66	1.68	4.18	15.57	22.81	11.17	13.02	2.6025	15.6425
gene_Solyc01g005230.5	Solyc01g005230.5	S-adenosyl-L-methionine-dependent methyltransferases superfamily protein (AHRD V3.3 *** A0A2U1QHF5_ARTAN)|S-adenosyl-L-methionine-dependent methyltransferases superfamily protein (AHRD V3.11 *** tr|A0A2U1QHF5|A0A2U1QHF5_ARTAN)	1.43	0.45	1.55	2.46	3.79	2.36	0.43	2.73	1.4725	2.3275
gene_Solyc01g005240.4	Solyc01g005240.4	Aspartokinase (AHRD V3.3 *** A0A2I4FQZ8_9ROSI)	42.1	33.59	46.61	65.59	61.02	62.42	50.48	51.36	46.9725	56.32
gene_Solyc01g005250.5	Solyc01g005250.5	Aspartate-semialdehyde dehydrogenase (AHRD V3.3 *** A0A2G3AYJ3_CAPCH)|Aspartate-semialdehyde dehydrogenase (AHRD V3.11 *** tr|A0A2G3AYJ3|A0A2G3AYJ3_CAPCH)	36.95	55.23	53.96	33.2	29.74	25.47	34.03	32.42	44.835	30.415
gene_Solyc01g005253.1	Solyc01g005253.1	Sec14p-like phosphatidylinositol transfer family protein (AHRD V3.3 *** A0A1Y1I4L4_KLENI)	8.25	4.94	6.84	7.33	18.31	24.53	16.2	15.76	6.84	18.7
gene_Solyc01g005257.1	Solyc01g005257.1	Sec14p-like phosphatidylinositol transfer family protein (AHRD V3.3 *** A0A1Y1I4L4_KLENI)	17.92	13.67	13.95	16.75	34.32	52.21	29.23	27.85	15.5725	35.9025
gene_Solyc01g005280.3	Solyc01g005280.3	Sec14p-like phosphatidylinositol transfer family protein (AHRD V3.3 *** A0A1Y1I4L4_KLENI)	8.24	5.99	9.2	7.23	7.72	5.52	9.6	6.97	7.665	7.4525
gene_Solyc01g005290.4	Solyc01g005290.4	Sec14p-like phosphatidylinositol transfer family protein (AHRD V3.3 *** A0A1Y1I4L4_KLENI)	5.84	6.02	5.74	5.5	9.99	8.89	8.34	11.36	5.775	9.645
gene_Solyc01g005310.3	Solyc01g005310.3	Dynamin (AHRD V3.3 *** E5GB64_CUCME)	0	0	0	0	0.03	0.03	0	0	0	0.015
gene_Solyc01g005320.2	Solyc01g005320.2	3-oxo-5-alpha-steroid 4-dehydrogenase (DUF1295) (AHRD V3.3 *** O81042_ARATH)	0.11	0.08	0.05	0.06	0.22	0.27	0.14	0.18	0.075	0.2025
gene_Solyc01g005330.3	Solyc01g005330.3	Microtubule-associated protein 70 (AHRD V3.3 *** A0A200QNX4_9MAGN)	45.44	45.83	50.42	48.03	56.67	46.43	61.58	51.63	47.43	54.0775
gene_Solyc01g005340.3	Solyc01g005340.3	Ankyrin repeat-containing protein (AHRD V3.3 *** A0A2G2XSI9_CAPBA)	5.49	3.17	4.22	6.57	10.94	14.17	8.67	10.29	4.8625	11.0175
gene_Solyc01g005350.4	Solyc01g005350.4	S-adenosyl-L-methionine-dependent methyltransferases superfamily protein (AHRD V3.3 *** A0A2U1QHF5_ARTAN)	3.43	3.26	2.62	1.89	6.53	3.56	6.28	6.04	2.8	5.6025
gene_Solyc01g005370.3	Solyc01g005370.3	Calcium-dependent protein kinase (AHRD V3.3 *-* CDPK_DAUCA)	2	1.62	1.94	2.44	6.47	17.88	4.98	6.36	2	8.9225
gene_Solyc01g005380.4	Solyc01g005380.4	Histone-lysine N-methyltransferase setd3 (AHRD V3.11 *** tr|A0A1J3D0A4|A0A1J3D0A4_NOCCA)	11.49	11.9	14.33	10.6	9.11	7.29	11.17	9.45	12.08	9.255
gene_Solyc01g005385.2	Solyc01g005385.2	Histone-lysine N-methyltransferase setd3 (AHRD V3.11 *-* tr|A0A1J3IHK0|A0A1J3IHK0_NOCCA)	0	0	0	0	0	0	0	0	0	0
gene_Solyc01g005390.3	Solyc01g005390.3	Nudix hydrolase (AHRD V3.3 *** A0A2U1MBD3_ARTAN)	0.63	0.53	0.17	0.6	1.35	3.05	2.89	1.2	0.4825	2.1225
gene_Solyc01g005400.3	Solyc01g005400.3	Caleosin (AHRD V3.3 *** A0A200QL80_9MAGN)	6.48	4.26	3.72	10.1	14.27	9.49	15.56	10.9	6.14	12.555
gene_Solyc01g005410.5	Solyc01g005410.5	Caleosin (AHRD V3.3 *** A0A200QL80_9MAGN)|Caleosin (AHRD V3.11 *** tr|A0A200QL80|A0A200QL80_9MAGN)	102.43	47.14	51.72	129.75	190.76	124.56	106.1	163.77	82.76	146.298
gene_Solyc01g005420.2	Solyc01g005420.2	C2 calcium-dependent membrane targeting (AHRD V3.3 *-* A0A2U1LLL4_ARTAN)	41.11	35.2	29.06	112.69	256.63	257.17	168.51	220.6	54.515	225.727
gene_Solyc01g005430.3	Solyc01g005430.3	Plant ubx domain-containing protein 2 (AHRD V3.3 *** A0A1J6HWL3_NICAT)	16.45	11.99	12.02	20.56	26.25	33.84	23.19	28.02	15.255	27.825
gene_Solyc01g005440.4	Solyc01g005440.4	Jasmonate ZIM-domain protein 2 (AHRD V3.3 *** B3Y562_TOBAC)	333.07	312.03	349.31	351.88	313.58	229.36	337.99	358.88	336.572	309.952
gene_Solyc01g005450.3	Solyc01g005450.3	F-box protein SKIP28 (AHRD V3.3 *** A0A2I4F4P9_9ROSI)	9.69	9.79	10.09	14.46	11.6	12.6	10.29	11.65	11.0075	11.535
gene_Solyc01g005460.4	Solyc01g005460.4	Dynein light chain (AHRD V3.3 *** A0A1U8EJW7_CAPAN)	7	10.89	8.81	6.65	13.85	9.51	10.54	11.36	8.3375	11.315
gene_Solyc01g005470.3	Solyc01g005470.3	protein PLANT CADMIUM RESISTANCE 2-like (AHRD V3.3 *** A0A1U8ETE7_CAPAN)	40.59	21.24	32.49	61.86	264.96	310.26	247.83	264.31	39.045	271.84
gene_Solyc01g005480.3	Solyc01g005480.3	transmembrane protein%2C putative (DUF677) (AHRD V3.3 *** AT3G19330.4)	4.32	3.99	6.87	5.19	6.08	7.41	7.88	8.13	5.0925	7.375
gene_Solyc01g005490.3	Solyc01g005490.3	IAA-amino acid hydrolase ILR1 (AHRD V3.3 *** A0A2G2WJJ8_CAPBA)	18.53	15.49	18.02	18.66	26.99	23.41	26.66	22.9	17.675	24.99
gene_Solyc01g005500.3	Solyc01g005500.3	NAD(P)-binding Rossmann-fold superfamily protein (AHRD V3.3 *** A0A2U1PL19_ARTAN),Pfam:PF13561	0.31	1.04	1.21	0.4	0.12	0.31	0.56	0.47	0.74	0.365
gene_Solyc01g005510.3	Solyc01g005510.3	L-ascorbate oxidase homolog (AHRD V3.3 *** Q6UN75_TOBAC)	0	0.02	0.05	0	0	0.18	0.07	0.06	0.0175	0.0775
gene_Solyc01g005520.4	Solyc01g005520.4	Protein LOW PSII ACCUMULATION 1, chloroplastic (AHRD V3.3 *-* A0A1J3E7D8_NOCCA)	211.61	246.36	205.07	265.67	126.47	85.12	112.76	131.51	232.178	113.965
gene_Solyc01g005530.3	Solyc01g005530.3	nuclear polyadenylated RNA-binding protein (AHRD V3.3 *** AT3G13480.2)	13.32	10.18	14.25	15.21	14.65	20.06	14.38	14.61	13.24	15.925
gene_Solyc01g005540.5	Solyc01g005540.5	Lysine--tRNA ligase (AHRD V3.3 *** A0A1U8HGH5_CAPAN)|Lysine--tRNA ligase (AHRD V3.11 *** tr|A0A1U8HGH5|A0A1U8HGH5_CAPAN)	20.54	33.38	35.71	26.18	21.63	16.7	22.62	20.9	28.9525	20.4625
gene_Solyc01g005550.3	Solyc01g005550.3	DUF239 domain-containing protein/DUF4409 domain-containing protein (AHRD V3.3 *** A0A1Q3BKR6_CEPFO)	72.3	74.15	92.73	83.56	80.25	52.38	93.03	77.51	80.685	75.7925
gene_Solyc01g005560.3	Solyc01g005560.3	Isocitrate dehydrogenase [NADP] (AHRD V3.3 *** A0A2G3BR90_CAPCH)	262.37	201.22	226.08	351.26	319.88	469.6	277.22	343.33	260.233	352.507
gene_Solyc01g005570.4	Solyc01g005570.4	hypothetical protein (DUF1639) (AHRD V3.3 *** AT1G55340.1)	40.46	28.71	36.2	39.35	53.02	48.89	53.34	48.12	36.18	50.8425
gene_Solyc01g005580.2	Solyc01g005580.2	hypothetical protein (DUF1639) (AHRD V3.3 *** AT1G55340.1)	38.41	41.86	43.71	54.79	55.92	53.8	58.44	57.95	44.6925	56.5275
gene_Solyc01g005590.2	Solyc01g005590.2	Unknown protein	36.32	76.73	41.3	3.8	5.58	4.69	18.4	45.95	39.5375	18.655
gene_Solyc01g005600.4	Solyc01g005600.4	5'-adenylylsulfate reductase-like 5 (AHRD V3.3 *** A0A2G2W4X9_CAPBA)	26.38	22.96	27.52	31.42	37.66	47.54	37.42	38.32	27.07	40.235
gene_Solyc01g005610.4	Solyc01g005610.4	GDSL esterase/lipase (AHRD V3.3 *** A0A2G3AJV6_CAPAN)	0	0	0	0	0	0	0	0	0	0
gene_Solyc01g005620.3	Solyc01g005620.3	oxoglutarate/malate translocator	351.48	355.81	357.13	313.63	220.21	207.19	261.49	259.48	344.512	237.093
gene_Solyc01g005630.3	Solyc01g005630.3	Ethylene-responsive transcription factor (AHRD V3.3 *** A0A2G3BR89_CAPCH)	0	0	0	0	0	0	0	0	0	0
gene_Solyc01g005640.4	Solyc01g005640.4	Histidine-tRNA ligase (AHRD V3.3 *** A0A1I9LTH3_ARATH)	6.33	5.53	6.63	5.97	12.47	14.02	11.46	12.23	6.115	12.545
gene_Solyc01g005650.3	Solyc01g005650.3	RBR-type E3 ubiquitin transferase (AHRD V3.3 *** A0A2G2W4Q8_CAPBA)	0	0	0	0	0	0	0	0	0	0
gene_Solyc01g005660.3	Solyc01g005660.3	R2R3MYB transcription factor 5	0	0	0	0	0	0	0	0	0	0
gene_Solyc01g005670.3	Solyc01g005670.3	BTB/POZ domain-containing protein (AHRD V3.3 *** A0A2I0X876_9ASPA)	3.8	3.06	3.24	3.85	3.98	6.21	5.3	5.05	3.4875	5.135
gene_Solyc01g005680.4	Solyc01g005680.4	Cytokinin riboside 5'-monophosphate phosphoribohydrolase (AHRD V3.3 *** A0A2I4FSE2_9ROSI)	6.29	2.53	3.61	9.51	9.94	7.06	5.16	7.99	5.485	7.5375
gene_Solyc01g005690.4	Solyc01g005690.4	Calcium ion binding protein (AHRD V3.11 *** tr|A0A2U1KGE3|A0A2U1KGE3_ARTAN)	20.79	19.42	26.39	28.44	33.57	38.72	33.16	32.38	23.76	34.4575
gene_Solyc01g005710.2	Solyc01g005710.2	Hcr9-Avr9-hir2 (AHRD V3.3 *-* Q3T7E8_SOLHA)	2.66	1.62	1.28	1.96	4.05	4.29	2	3.37	1.88	3.4275
gene_Solyc01g005730.3	Solyc01g005730.3	NL0C (AHRD V3.3 *** Q9ZS83_SOLLC)	6.53	2.6	2.83	14.03	41.84	51.54	23.83	39.45	6.4975	39.165
gene_Solyc01g005750.1	Solyc01g005750.1	Lipoxygenase (AHRD V3.3 *-* O49878_SOLLC)	0	0	0	0	0	0	0	0	0	0
gene_Solyc01g005760.3	Solyc01g005760.3	NL0D (AHRD V3.3 *** Q9ZS82_SOLLC)	4.45	1.2	1.85	6.96	37.01	56.72	27.16	33.97	3.615	38.715
gene_Solyc01g005770.3	Solyc01g005770.3	Unknown protein	0	0.59	0	0	0	0	0	0.11	0.1475	0.0275
gene_Solyc01g005780.1	Solyc01g005780.1	NL0E (AHRD V3.3 *** Q9ZS81_SOLLC)	0	0	0.13	0.45	0.83	2.4	1.1	0.83	0.145	1.29
gene_Solyc01g005783.1	Solyc01g005783.1	Unknown protein	0	0	0	0	0	0	0	0	0	0
gene_Solyc01g005787.1	Solyc01g005787.1	Unknown protein	0.72	0.51	0.36	0.36	1.35	1.95	1.79	2.03	0.4875	1.78
gene_Solyc01g005790.1	Solyc01g005790.1	Pentatricopeptide repeat (AHRD V3.3 *** A0A200QH82_9MAGN)	2.86	2.65	3.51	3.15	4.16	3.62	4.11	3.1	3.0425	3.7475
gene_Solyc01g005800.3	Solyc01g005800.3	Calmodulin binding protein (AHRD V3.3 *** A0A2K3N563_TRIPR)	0.05	0.02	0	0.11	0.42	1.15	0.64	0.68	0.045	0.7225
gene_Solyc01g005810.3	Solyc01g005810.3	Protein MAK16 homolog (AHRD V3.3 *** A0A2G3DEE9_CAPCH)	52.39	52.66	64.46	44.29	61.79	56.85	67.32	58.22	53.45	61.045
gene_Solyc01g005820.4	Solyc01g005820.4	Serine/arginine-rich-splicing factor SCL30A (AHRD V3.3 *** A0A0M9UMR8_NICAT)	107.7	118.84	143.59	80.89	111.5	111.67	152.88	142.31	112.755	129.59
gene_Solyc01g005830.4	Solyc01g005830.4	Glucan endo-1,3-beta-glucosidase 4 (AHRD V3.3 *-* A0A2G2XNZ6_CAPBA)	15.77	23.84	26.69	20.74	27.87	20.8	27.48	21.02	21.76	24.2925
gene_Solyc01g005840.3	Solyc01g005840.3	Ubiquitin conjugating enzyme (AHRD V3.3 *** W7U085_9STRA)	24.26	26.26	25.05	29.71	32.44	32.08	32.77	27.82	26.32	31.2775
gene_Solyc01g005850.3	Solyc01g005850.3	Extensin-like protein Dif54 (AHRD V3.11 *-* tr|Q43505|Q43505_SOLLC)	2.31	1.45	2.15	1.56	1.15	1.28	1.86	0.7	1.8675	1.2475
gene_Solyc01g005860.2	Solyc01g005860.2	Unknown protein	0.67	0	0	1.64	0.68	0	0	0.78	0.5775	0.365
gene_Solyc01g005870.4	Solyc01g005870.4	Cf-like protein (AHRD V3.11 *** tr|A0A140GMU3|A0A140GMU3_SOLLC)	15.21	4.44	4.79	7.82	7.37	12.32	7.14	10.46	8.065	9.3225
gene_Solyc01g005880.1	Solyc01g005880.1	Extensin-like protein Dif10 (AHRD V3.3 *-* Q43504_SOLLC)	0.06	0	0.35	0.07	0	0.19	0.16	0.07	0.12	0.105
gene_Solyc01g005890.1	Solyc01g005890.1	extensin-2-like (AHRD V3.3 *-* XP_019069150.1)	0	0	0	0	0	0.09	0	0	0	0.0225
gene_Solyc01g005900.3	Solyc01g005900.3	Transferase (AHRD V3.11 *** tr|A0A200Q1C0|A0A200Q1C0_9MAGN)	7.68	6.46	8.18	8.17	8	9.97	10.49	8.1	7.6225	9.14
gene_Solyc01g005910.3	Solyc01g005910.3	Acid phosphatase/vanadium-dependent haloperoxidase-related protein (AHRD V3.3 *** A0A2U1NM03_ARTAN)	30.76	24.34	25.69	32.21	28.11	37.12	25.54	28.5	28.25	29.8175
gene_Solyc01g005920.3	Solyc01g005920.3	Amino acid/polyamine transporter I (AHRD V3.3 *** A0A200RCI7_9MAGN)	1.42	1.37	1.21	2.09	2.3	2.1	2.63	1.69	1.5225	2.18
gene_Solyc01g005930.3	Solyc01g005930.3	Lipase/lipooxygenase%2C PLAT/LH2 family protein (AHRD V3.3 *** AT1G55280.2)	19.39	10.53	12.44	15.56	20.13	31.14	16.8	16.24	14.48	21.0775
gene_Solyc01g005940.4	Solyc01g005940.4	Phytoene synthase, chloroplastic (AHRD V3.3 *** A0A2G3DEK5_CAPCH),Pfam:PF00494	0	0	0	0	0.05	0.11	0	0.06	0	0.055
gene_Solyc01g005950.4	Solyc01g005950.4	Serine/threonine-protein phosphatase (AHRD V3.3 *** A0A2G3DEI1_CAPCH)	32.05	28.07	34.21	33.56	37.81	40.98	35.14	35.85	31.9725	37.445
gene_Solyc01g005960.3	Solyc01g005960.3	RNA helicase DEAD1	29	29.18	34.91	31.25	30.56	30.12	37.71	32.77	31.085	32.79
gene_Solyc01g005970.3	Solyc01g005970.3	F-box/kelch-repeat protein (AHRD V3.3 *** A0A1U8GYH7_CAPAN)	5.7	4.68	7.03	6.32	8.33	8.81	8.16	6.64	5.9325	7.985
gene_Solyc01g005980.4	Solyc01g005980.4	transmembrane protein%2C putative (Protein of unknown function%2C DUF538) (AHRD V3.3 *** AT5G19860.1)	15.7	15.4	13.6	14.91	29.23	45.3	34.86	26.19	14.9025	33.895
gene_Solyc01g005985.2	Solyc01g005985.2	Bifunctional inhibitor/lipid-transfer protein/seed storage 2S albumin superfamily protein, putative (AHRD V3.3 *** A0A061GSH0_THECC)|Bifunctional inhibitor/lipid-transfer protein/seed storage 2S albumin superfamily protein, putative (AHRD V3.11 *** tr|A0A061GSH0|A0A061GSH0_THECC)	60.03	100.54	122.01	113.88	94.23	63.06	112.44	96.73	99.115	91.615
gene_Solyc01g006000.3	Solyc01g006000.3	GPI mannosyltransferase 2 (AHRD V3.3 *** A0A2G3DEG8_CAPCH)	10.63	8.27	11.23	11.2	14.64	15.96	16.52	12.73	10.3325	14.9625
gene_Solyc01g006010.3	Solyc01g006010.3	Branchpoint-bridging protein (AHRD V3.3 *-* A0A1J3JYE2_NOCCA)	3.6	3.53	5.53	4.11	5.01	6.32	5.95	4.46	4.1925	5.435
gene_Solyc01g006040.3	Solyc01g006040.3	E3 ubiquitin protein ligase (AHRD V3.3 *** A0A2I4FSG3_9ROSI)	7.8	7.77	10.82	9.2	13.09	13.44	14.24	10.48	8.8975	12.8125
gene_Solyc01g006050.2	Solyc01g006050.2	transmembrane protein 45B-like (AHRD V3.3 *** A0A2I4DQK0_9ROSI)	0.13	0.06	0	0.14	0.47	0.21	0.11	0.43	0.0825	0.305
gene_Solyc01g006055.1	Solyc01g006055.1	Dirigent protein (AHRD V3.3 *** K4ASH2_SOLLC)	0.75	0.99	0.7	0.42	0.87	1.72	2.36	2.49	0.715	1.86
gene_Solyc01g006070.3	Solyc01g006070.3	transmembrane protein 45B-like (AHRD V3.11 *** tr|A0A2I4DQK0|A0A2I4DQK0_9ROSI)	0	0	0	0	0.2	0.08	0.27	0	0	0.1375
gene_Solyc01g006080.2	Solyc01g006080.2	Plant/protein (DUF789) (AHRD V3.3 *** Q8LF98_ARATH)	0.27	0.2	0.09	0.1	0.55	0.54	0.49	0.5	0.165	0.52
gene_Solyc01g006090.3	Solyc01g006090.3	Eukaryotic rRNA processing (AHRD V3.3 *** A0A2U1PZE8_ARTAN)	3.9	6.86	7.75	1.81	3.1	5.28	6.03	4.49	5.08	4.725
gene_Solyc01g006100.4	Solyc01g006100.4	cytosine-5 DNA methyltransferase1L	4.93	24.33	38.83	4.29	8.62	5.8	19.43	7.28	18.095	10.2825
gene_Solyc01g006110.3	Solyc01g006110.3	PP2A regulatory subunit TAP46 (AHRD V3.3 *** A0A2G2XNB2_CAPBA)	32.74	28.45	34.11	33.05	46.24	52.06	51.57	47.34	32.0875	49.3025
gene_Solyc01g006120.4	Solyc01g006120.4	Protein kinase family protein (AHRD V3.3 *** A0A2U1M4N4_ARTAN)	55.31	45.54	59.82	59.86	79.36	82.08	99.8	74.68	55.1325	83.98
gene_Solyc01g006140.4	Solyc01g006140.4	CDT1-like protein a, chloroplastic (AHRD V3.3 *** A0A2I4F6Q2_9ROSI)	115.57	135.68	138.36	142.47	106.06	90.96	89.22	104.83	133.02	97.7675
gene_Solyc01g006150.3	Solyc01g006150.3	Cation efflux protein (AHRD V3.3 *** A0A200PY73_9MAGN)	15.93	13.46	13.83	19.55	28.18	55.8	18.92	20.19	15.6925	30.7725
gene_Solyc01g006160.3	Solyc01g006160.3	60S acidic ribosomal protein P1 (AHRD V3.3 *** A0A2G2W8Q0_CAPBA),Pfam:PF00428	194.4	361.7	249.38	103.66	154.84	168.48	232.81	216.01	227.285	193.035
gene_Solyc01g006170.5	Solyc01g006170.5	Eukaryotic rRNA processing (AHRD V3.11 *** tr|A0A2U1PZE8|A0A2U1PZE8_ARTAN)	7.62	16.18	16.98	8.2	15.64	20.67	19.2	13.33	12.245	17.21
gene_Solyc01g006180.4	Solyc01g006180.4	P-loop containing nucleoside triphosphate hydrolases superfamily protein (AHRD V3.3 *** A0A2U1MH74_ARTAN)	2.05	3.48	4.16	2.53	5.35	8.44	5.24	5.23	3.055	6.065
gene_Solyc01g006190.3	Solyc01g006190.3	E3 ubiquitin-protein ligase (AHRD V3.3 *** A0A1U8H1Q2_CAPAN)	43.2	32.93	41.7	42.77	63.4	70.08	60.28	53.85	40.15	61.9025
gene_Solyc01g006200.3	Solyc01g006200.3	Unknown protein	5.52	4.34	4.64	4.99	5.86	7.33	5.96	5.61	4.8725	6.19
gene_Solyc01g006210.4	Solyc01g006210.4	Non-structural maintenance of chromosomes element 1 (AHRD V3.3 *** A0A200Q0A2_9MAGN)	0.61	4.81	5.8	1.1	1.5	1.71	4.28	3.1	3.08	2.6475
gene_Solyc01g006220.3	Solyc01g006220.3	histone-lysine N-methyltransferase ASHH3 (AHRD V3.3 *** A0A1S4DKJ0_TOBAC)	6.8	8.39	10.83	6.66	6.45	6.51	10.58	8.26	8.17	7.95
gene_Solyc01g006230.3	Solyc01g006230.3	Cysteine protease (AHRD V3.3 *** A0A2G3AHQ7_CAPAN)	23.08	19.16	23.78	24.96	32.59	37.3	32.86	29.26	22.745	33.0025
gene_Solyc01g006240.3	Solyc01g006240.3	Inactive protein restricted tev movement 1 (AHRD V3.3 *** A0A314KP80_NICAT)	14.11	11.25	8.07	13.48	19.83	14.74	20.5	21.13	11.7275	19.05
gene_Solyc01g006250.2	Solyc01g006250.2	F-box protein (AHRD V3.3 *** A0A2G3AHK9_CAPAN)	7.81	5.25	6.13	6.16	6.51	5.44	6.3	8.2	6.3375	6.6125
gene_Solyc01g006260.4	Solyc01g006260.4	Ribonuclease P/MRP protein subunit POP5 (AHRD V3.3 *** A0A200Q6K4_9MAGN)	8.22	6.68	7.34	6.47	7	7.47	7.14	8.86	7.1775	7.6175
gene_Solyc01g006270.2	Solyc01g006270.2	Unknown protein	0	0	0	0	0	0	0	0	0	0
gene_Solyc01g006280.3	Solyc01g006280.3	Formate--tetrahydrofolate ligase (AHRD V3.3 *** A0A2G3DED7_CAPCH)	83.6	63.85	81.73	105.11	100.98	94.18	82.67	88.56	83.5725	91.5975
gene_Solyc01g006300.3	Solyc01g006300.3	LECEVI1A	1.74	2.95	6.12	20.22	360.59	556.34	165.8	248.47	7.7575	332.8
gene_Solyc01g006310.3	Solyc01g006310.3	Peroxidase (AHRD V3.3 *** K4ASJ7_SOLLC)	0	0	0	0	0	0	0	0	0	0
gene_Solyc01g006320.4	Solyc01g006320.4	Late embryogenesis abundant (LEA) hydroxyproline-rich glycoprotein family (AHRD V3.3 *** Q9LJT9_ARATH)	14.35	21.46	20.83	13.34	60.84	99.15	72	71.56	17.495	75.8875
gene_Solyc01g006330.5	Solyc01g006330.5	Plastid-lipid associated protein PAP / fibrillin family protein (AHRD V3.11 *** tr|A0A2U1MH95|A0A2U1MH95_ARTAN)	105.79	94.47	93.06	106.3	47.1	25.77	47.52	51.89	99.905	43.07
gene_Solyc01g006340.3	Solyc01g006340.3	DEAD-box ATP-dependent RNA helicase 41 (AHRD V3.3 *** A0A2G3DEE5_CAPCH)	4.07	3.35	3.76	4.11	5.31	6.01	3.95	4.75	3.8225	5.005
gene_Solyc01g006350.4	Solyc01g006350.4	Callose synthase 1 (AHRD V3.3 *** A0A2G3AHL0_CAPAN)	27.25	25.56	35.17	34.91	49.29	53.81	54.74	39.99	30.7225	49.4575
gene_Solyc01g006360.4	Solyc01g006360.4	Callose synthase 9 (AHRD V3.3 *** A0A2G3AHT3_CAPAN)	0	0	0	0	0.16	0	0	0	0	0.04
gene_Solyc01g006370.3	Solyc01g006370.3	Callose synthase (AHRD V3.3 *** K7PRK8_MAIZE)	24.65	26.07	39.17	29.26	29.85	22.21	44.98	25.88	29.7875	30.73
gene_Solyc01g006380.2	Solyc01g006380.2	RING-type E3 ubiquitin transferase (AHRD V3.3 *-* A0A2U1P546_ARTAN)	1.65	1.52	2.68	2.47	1.23	1.15	1.04	0.9	2.08	1.08
gene_Solyc01g006390.2	Solyc01g006390.2	Pistil extensin like protein, partial CDS only (AHRD V3.3 *-* Q7DLN2_TOBAC)	0	0	2.77	0.16	0.14	0.97	13.46	0	0.7325	3.6425
gene_Solyc01g006400.4	Solyc01g006400.4	Pistil extensin like protein, partial CDS only (AHRD V3.3 *-* Q7DLN2_TOBAC)	523.1	573.72	304.65	317.94	192.08	478.24	240.17	264.99	429.853	293.87
gene_Solyc01g006410.4	Solyc01g006410.4	Pistil extensin like protein, partial CDS only (AHRD V3.3 *-* Q7DLN2_TOBAC)	0	0	0	0	0	0	0	0	0	0
gene_Solyc01g006420.3	Solyc01g006420.3	Unknown protein	0	0	0	0	0	0	0	0	0	0
gene_Solyc01g006430.3	Solyc01g006430.3	Fatty acid desaturase (AHRD V3.3 *** E7CCC0_9BRAS)	279.49	204.81	253.26	194.65	155.33	151.08	185.2	204.62	233.053	174.058
gene_Solyc01g006440.2	Solyc01g006440.2	Protein NRT1/ PTR FAMILY 7.1 (AHRD V3.3 *** A0A1U8GXZ4_CAPAN)	0	0.02	0	0	0	0.06	0	0	0.005	0.015
gene_Solyc01g006460.3	Solyc01g006460.3	Non-structural maintenance of chromosomes element 4-like protein B (AHRD V3.3 *** A0A2G3DE98_CAPCH)	0	0	0	0	0.33	0.78	0.51	0.37	0	0.4975
gene_Solyc01g006480.3	Solyc01g006480.3	Alpha/beta-Hydrolases superfamily protein (AHRD V3.3 *** Q8GYI7_ARATH)	10.72	12.17	13.54	10.73	14.74	14.62	14.26	11.65	11.79	13.8175
gene_Solyc01g006500.5	Solyc01g006500.5	Pentatricopeptide repeat-containing protein (AHRD V3.3 *** A0A2I0XE98_9ASPA)|Pentatricopeptide repeat-containing protein (AHRD V3.11 *** tr|A0A2I0XE98|A0A2I0XE98_9ASPA)	10.84	13.09	15.14	11.84	13.13	14.04	16.36	13.32	12.7275	14.2125
gene_Solyc01g006510.3	Solyc01g006510.3	sorbitol related enzyme	92.71	71.89	80.25	105.82	81.91	71.75	94.86	85.34	87.6675	83.465
gene_Solyc01g006520.3	Solyc01g006520.3	Receptor-like protein kinase (AHRD V3.3 *** A0A2U1PPA0_ARTAN)	6.56	2.8	4.19	9.4	10.06	12.93	6.68	9.19	5.7375	9.715
gene_Solyc01g006530.1	Solyc01g006530.1	Receptor-like protein kinase (AHRD V3.3 *** A0A2U1PPA0_ARTAN)	0	0	0	0	0.04	0.04	0.03	0	0	0.0275
gene_Solyc01g006540.4	Solyc01g006540.4	lipoxygenase C	31	23.14	29.12	23.51	82.37	47.38	69.39	80.74	26.6925	69.97
gene_Solyc01g006550.4	Solyc01g006550.4	Receptor-like protein Cf-9 homolog (AHRD V3.3 *** CF0_SOLLC)|Receptor-like protein Cf-9 homolog (AHRD V3.11 *** sp|O49879|CF0_SOLLC)	0.27	0.1	0.22	0.69	5.81	11.24	1.66	4.92	0.32	5.9075
gene_Solyc01g006555.2	Solyc01g006555.2	Lipoxygenase (AHRD V3.3 *** C0KKU8_SOLLC)|Lipoxygenase (AHRD V3.11 *** tr|C0KKU8|C0KKU8_SOLLC)	87.92	40	54.68	73.38	33.23	71.8	46.86	43.42	63.995	48.8275
gene_Solyc01g006580.4	Solyc01g006580.4	2-oxoglutarate (2OG) and Fe(II)-dependent oxygenase superfamily protein (AHRD V3.3 *** A0A2U1LXD5_ARTAN)	0	0	0	0	0	0	0	0.05	0	0.0125
gene_Solyc01g006585.2	Solyc01g006585.2	2-oxoglutarate (2OG) and Fe(II)-dependent oxygenase superfamily protein (AHRD V3.11 *** tr|A0A2U1LXD5|A0A2U1LXD5_ARTAN)	0.47	0.98	0.27	0	0	0.12	0.08	0.19	0.43	0.0975
gene_Solyc01g006590.3	Solyc01g006590.3	Receptor-like protein kinase (AHRD V3.3 *** A0A2U1PPA0_ARTAN)	0	0	0	0	0	0.04	0	0.04	0	0.02
gene_Solyc01g006600.3	Solyc01g006600.3	AMP-dependent synthetase/ligase (AHRD V3.3 *** A0A2U1PR62_ARTAN)	0	0	0	0	0	0	0	0	0	0
gene_Solyc01g006610.2	Solyc01g006610.2	2-oxoglutarate (2OG) and Fe(II)-dependent oxygenase superfamily protein (AHRD V3.3 *** A0A2U1LXD5_ARTAN)	0	0	0	0	0	0	0	0	0	0
gene_Solyc01g006620.3	Solyc01g006620.3	C2 calcium/lipid-binding plant phosphoribosyltransferase family protein (AHRD V3.3 *** A0A061DXG0_THECC)	0	0	0	0	0.05	0.07	0	0.03	0	0.0375
gene_Solyc01g006630.3	Solyc01g006630.3	NAD(P)-binding Rossmann-fold superfamily protein (AHRD V3.3 *** A0A2U1KNW2_ARTAN)	16.73	22.27	23.79	18.28	22.76	20.66	22.18	22.43	20.2675	22.0075
gene_Solyc01g006640.1	Solyc01g006640.1	AMP-dependent synthetase/ligase (AHRD V3.3 *** A0A2U1PR62_ARTAN)	0	0	0	0	0.14	0	0.02	0.02	0	0.045
gene_Solyc01g006650.2	Solyc01g006650.2	ETHYLENE INSENSITIVE 3-like 3 protein (AHRD V3.3 *** A0A2G3DES0_CAPCH)	0.7	0.91	0.8	1.33	3.76	1.61	2.93	1.2	0.935	2.375
gene_Solyc01g006660.4	Solyc01g006660.4	Subtilisin-like protease (AHRD V3.3 *** A0A2I0XJ46_9ASPA)|Subtilisin-like protease-like protein (AHRD V3.11 *** tr|A0A2K3N634|A0A2K3N634_TRIPR)	0.8	0.84	0.88	1.01	1.1	1.13	1.28	2.12	0.8825	1.4075
gene_Solyc01g006670.2	Solyc01g006670.2	Glycosyltransferase (AHRD V3.3 *** A0A2I4H5S7_9ROSI)	0	0.05	0	0	0	0.55	0	0	0.0125	0.1375
gene_Solyc01g006680.4	Solyc01g006680.4	2-oxoglutarate (2OG) and Fe(II)-dependent oxygenase superfamily protein (AHRD V3.3 *** A0A2U1NBL4_ARTAN)	2.82	1.22	2.88	2.42	9.35	11.58	5.85	6.61	2.335	8.3475
gene_Solyc01g006700.3	Solyc01g006700.3	downstream neighbor of Son (AHRD V3.3 *** AT3G54750.4)	5.74	15.12	20.63	7	10.57	14.68	16.6	9.98	12.1225	12.9575
gene_Solyc01g006710.4	Solyc01g006710.4	Helicase (AHRD V3.3 *** A0A200PRN8_9MAGN)	4.98	5.09	7.3	5.49	10.45	12.18	11.25	7.7	5.715	10.395
gene_Solyc01g006720.4	Solyc01g006720.4	ABC transporter G family member 27 (AHRD V3.3 *** A0A2G2VCM9_CAPBA)	12.54	12.08	14.29	17.9	11.83	16.09	11.33	11.56	14.2025	12.7025
gene_Solyc01g006740.4	Solyc01g006740.4	Sucrose-phosphatase (AHRD V3.3 *** Q84ZX6_SOLLC)	5.35	3.53	3.12	4.47	4.19	4.92	4.96	4.4	4.1175	4.6175
gene_Solyc01g006750.2	Solyc01g006750.2	Unknown protein	0	0	0	0	0	0	0	0	0	0
gene_Solyc01g006760.3	Solyc01g006760.3	Transmembrane protein (AHRD V3.3 *** Q9FT46_ARATH)	0	0	0	0	0	0	0	0	0	0
gene_Solyc01g006770.2	Solyc01g006770.2	DUF604 domain-containing protein (AHRD V3.3 *** A0A1Q3CIC6_CEPFO)	0	0	0	0	0	0	0	0	0	0
gene_Solyc01g006780.4	Solyc01g006780.4	Unknown protein	12.67	4.41	5.08	15.96	6.24	4.38	7.01	8.49	9.53	6.53
gene_Solyc01g006800.4	Solyc01g006800.4	Methionine aminopeptidase 2 (AHRD V3.3 *** A0A2G3AXU8_CAPCH)	33.13	33.46	40.69	34.87	59.45	71.19	61.39	47.41	35.5375	59.86
gene_Solyc01g006810.4	Solyc01g006810.4	E3 ubiquitin-protein ligase RHF2A-like (AHRD V3.3 *** A0A2I4GY35_9ROSI)	17.47	16.53	17.93	17.61	14.12	13.29	17.93	16.78	17.385	15.53
gene_Solyc01g006820.2	Solyc01g006820.2	Unknown protein	63.8	53.85	54.08	83.58	87.38	71.85	85.58	82.82	63.8275	81.9075
gene_Solyc01g006830.3	Solyc01g006830.3	Protein WVD2-like 1 (AHRD V3.3 *** A0A2G3AXV0_CAPCH)	148.2	117.51	115.92	201.85	128.76	98.6	113.12	130.66	145.87	117.785
gene_Solyc01g006840.3	Solyc01g006840.3	Calcium-dependent protein kinase (AHRD V3.3 *** B8QUH1_GOSHI)	0.19	0.08	0.03	0.12	0.3	0.36	0.5	0.27	0.105	0.3575
gene_Solyc01g006845.1	Solyc01g006845.1	Unknown protein	0	0	0	0	0	0	0	0	0	0
gene_Solyc01g006850.1	Solyc01g006850.1	Pentatricopeptide repeat (AHRD V3.3 *** A0A200Q9W7_9MAGN)	0.49	0.78	0.82	0.68	0.79	1.21	0.86	0.63	0.6925	0.8725
gene_Solyc01g006860.3	Solyc01g006860.3	Co-chaperone, HscB-like protein (AHRD V3.3 *** A8IK66_CHLRE)	11.18	11.19	13.96	14.17	18.49	15.09	16.84	13.99	12.625	16.1025
gene_Solyc01g006870.4	Solyc01g006870.4	Polyketide cyclase/dehydrase/lipid transport superfamily protein (AHRD V3.3 *** F4K3U5_ARATH)	11.38	8.67	10.12	13.44	15.19	14.85	14.75	12.59	10.9025	14.345
gene_Solyc01g006880.4	Solyc01g006880.4	Histone-lysine N-methyltransferase ATXR7 (AHRD V3.3 *-* A0A2G3AXS4_CAPCH)	7.52	5.09	7.2	10.44	14.4	15.07	14.25	10.31	7.5625	13.5075
gene_Solyc01g006890.3	Solyc01g006890.3	EEIG1/EHBP1 N-terminal domain (AHRD V3.3 *** A0A200Q9Q9_9MAGN)	7.99	7.81	9.54	7.09	6.97	5.84	7.93	7.49	8.1075	7.0575
gene_Solyc01g006900.3	Solyc01g006900.3	MD-2-related lipid recognition domain-containing protein / ML domain-containing protein (AHRD V3.3 *** A0A2U1NF61_ARTAN)	192.64	175.32	218.29	273.01	518.08	778.39	432.57	444.36	214.815	543.35
gene_Solyc01g006910.4	Solyc01g006910.4	RING/U-box superfamily protein (AHRD V3.3 *** A0A2U1MY73_ARTAN)	0	0	0.09	0.22	0.5	0.2	0	0.11	0.0775	0.2025
gene_Solyc01g006920.4	Solyc01g006920.4	Pentatricopeptide repeat-containing protein (AHRD V3.3 *** A0A2G2XTB6_CAPBA)	0.28	0.41	0.87	0.52	0.61	1.23	1.1	0.52	0.52	0.865
gene_Solyc01g006930.3	Solyc01g006930.3	Nuclear transcription factor Y subunit A-4 (AHRD V3.3 *** A0A2G2XTD6_CAPBA)	2.06	1.36	1.14	1.4	10.77	11.38	6.13	11.15	1.49	9.8575
gene_Solyc01g006940.5	Solyc01g006940.5	RNA-binding protein CP33, chloroplastic (AHRD V3.3 *-* A0A1J3GQ27_NOCCA)|RNA-binding protein CP33, chloroplastic (AHRD V3.11 *-* tr|A0A1J3GQ27|A0A1J3GQ27_NOCCA)	127.73	172.46	161.71	154.35	115.04	100.62	115.76	121.88	154.062	113.325
gene_Solyc01g006950.3	Solyc01g006950.3	syntaxin-121-like (AHRD V3.3 *** A0A2I4H4W7_9ROSI)	0.16	0.09	0.38	0.84	21.09	29.62	13.34	15.8	0.3675	19.9625
gene_Solyc01g006960.3	Solyc01g006960.3	Trafficking protein particle complex subunit 8 (AHRD V3.3 *** A0A1J3IJK6_NOCCA)	11.01	7.8	11.61	13.16	17.18	19.37	20.13	13.78	10.895	17.615
gene_Solyc01g006970.4	Solyc01g006970.4	RNA helicase family protein (AHRD V3.3 *** A0A2U1PBZ9_ARTAN)	10.46	8.94	13.37	12.34	15.59	17.13	18.18	12.71	11.2775	15.9025
gene_Solyc01g006980.4	Solyc01g006980.4	Malonyl CoA-acyl carrier protein transacylase containing protein, expressed (AHRD V3.3 *** Q10MS3_ORYSJ)	49.68	62.4	66.67	45.08	40.51	36.3	50.3	44.58	55.9575	42.9225
gene_Solyc01g006990.4	Solyc01g006990.4	F-box family protein (AHRD V3.3 *** E5GBH4_CUCME)	14.31	11.57	14.43	17.06	26.09	28.98	27.51	23.78	14.3425	26.59
gene_Solyc01g006993.2	Solyc01g006993.2	Dof zinc finger protein DOF2.4 (AHRD V3.11 *** tr|A0A2G2XTH1|A0A2G2XTH1_CAPBA)	0	0	0	0.17	0	0	0	0	0.0425	0
gene_Solyc01g006997.2	Solyc01g006997.2	Dof zinc finger protein DOF2.4 (AHRD V3.11 *** tr|A0A2G2XTH1|A0A2G2XTH1_CAPBA)	0	0	0	0	0	0	0	0	0	0
gene_Solyc01g007010.2	Solyc01g007010.2	RING-type E3 ubiquitin transferase (AHRD V3.3 *** Q3HLY8_CAPAN)	4.89	2.93	2.75	7.82	9.32	6.87	4.39	5.46	4.5975	6.51
gene_Solyc01g007030.3	Solyc01g007030.3	RING-type E3 ubiquitin transferase (AHRD V3.3 *** Q3HLY8_CAPAN)	4.29	0.87	1.41	2.92	12.96	10.71	3.75	7.99	2.3725	8.8525
gene_Solyc01g007040.4	Solyc01g007040.4	RING-type E3 ubiquitin transferase (AHRD V3.3 *-* A0A2G3AY39_CAPCH)	3.82	0.86	1.23	4.9	21.62	14.73	8.85	12.03	2.7025	14.3075
gene_Solyc01g007050.4	Solyc01g007050.4	RING-type E3 ubiquitin transferase (AHRD V3.3 *** A0A2G3AY50_CAPCH)|RING-type E3 ubiquitin transferase (AHRD V3.11 *** tr|A0A2G3AY50|A0A2G3AY50_CAPCH)	0	0	0	0.37	0.3	0.61	0.2	0.38	0.0925	0.3725
gene_Solyc01g007060.3	Solyc01g007060.3	BTB/POZ domain-containing protein (AHRD V3.3 *** A0A2G3AY53_CAPCH)	10.56	9.75	12.46	10.61	13.31	12.06	13.62	11.93	10.845	12.73
gene_Solyc01g007070.3	Solyc01g007070.3	BEL1-like homeodomain protein 3 (AHRD V3.3 *** A0A2G3AY56_CAPCH)	13.44	5.62	7.34	10.09	23.07	32.58	31.02	25.46	9.1225	28.0325
gene_Solyc01g007080.3	Solyc01g007080.3	Aluminum-activated malate transporter (AHRD V3.3 *** A0A2U1PS47_ARTAN)	1.04	1.97	1.7	1.16	2.09	0.57	2.91	3.09	1.4675	2.165
gene_Solyc01g007090.1	Solyc01g007090.1	Aluminum-activated malate transporter (AHRD V3.3 *** A0A200Q9N0_9MAGN)	0.03	0.04	0	0	0.09	0	0.04	0.03	0.0175	0.04
gene_Solyc01g007100.3	Solyc01g007100.3	Digalactosyldiacylglycerol synthase 1, chloroplastic (AHRD V3.3 *** A0A1U8EIN3_CAPAN)	78.85	56.83	68.65	71.63	52.62	41.67	58.02	53.87	68.99	51.545
gene_Solyc01g007110.3	Solyc01g007110.3	LRAT-like domain (AHRD V3.3 *** A0A200Q9S3_9MAGN)	36.57	19.14	22.92	30.71	82	77.9	72.69	70.75	27.335	75.835
gene_Solyc01g007120.3	Solyc01g007120.3	Protein serine/threonine kinase (AHRD V3.3 *** F4J3A9_ARATH)	12.54	17.32	16.77	12.94	20.92	28.81	20.03	20.77	14.8925	22.6325
gene_Solyc01g007130.3	Solyc01g007130.3	Receptor protein kinase (AHRD V3.3 *** A0A2R6R7M6_ACTCH)	10.01	7.73	10.6	10.96	10.81	9.68	11.76	10.83	9.825	10.77
gene_Solyc01g007140.3	Solyc01g007140.3	ARM repeat superfamily protein (AHRD V3.3 *** AT5G06350.2)	1.54	2.45	3.48	2.22	4.21	6.57	4.08	4.04	2.4225	4.725
gene_Solyc01g007150.3	Solyc01g007150.3	Coatomer subunit beta (AHRD V3.3 *** A0A1U8EGF1_CAPAN)	29.17	29.52	34.63	30.08	46.72	50.85	47.56	41.88	30.85	46.7525
gene_Solyc01g007160.5	Solyc01g007160.5	protein CHROMOSOME TRANSMISSION FIDELITY 7 (AHRD V3.3 *** A0A2I4GQF6_9ROSI)|protein CHROMOSOME TRANSMISSION FIDELITY 7 (AHRD V3.11 *** tr|A0A2I4GQF6|A0A2I4GQF6_9ROSI)	0.48	1.84	1.33	0.4	0.54	0.63	1.43	0.56	1.0125	0.79
gene_Solyc01g007170.4	Solyc01g007170.4	C2 calcium/lipid-binding plant phosphoribosyltransferase family protein (AHRD V3.3 *** A0A061F065_THECC)	0.38	1.92	3.35	0.16	0.23	0.38	1.27	0.34	1.4525	0.555
gene_Solyc01g007180.3	Solyc01g007180.3	Spc97/Spc98 family of spindle pole body (SBP) component (AHRD V3.3 *** A0A2K3MUW2_TRIPR)	6.14	5.19	5.65	6.25	7.35	9.93	7.56	7.37	5.8075	8.0525
gene_Solyc01g007200.2	Solyc01g007200.2	Unknown protein	2.33	4.17	6.64	1.34	1.22	0.85	3.21	1.42	3.62	1.675
gene_Solyc01g007210.3	Solyc01g007210.3	Unknown protein	0	0	0	0	0	0	0	0	0	0
gene_Solyc01g007220.5	Solyc01g007220.5	Late embryogenesis abundant (LEA) hydroxyproline-rich glycoprotein family (AHRD V3.11 *** tr|Q9SVC8|Q9SVC8_ARATH)	33.35	9.28	19.76	20.03	58.6	74.16	54.9	101.99	20.605	72.4125
gene_Solyc01g007240.3	Solyc01g007240.3	Late embryogenesis abundant (LEA) hydroxyproline-rich glycoprotein family (AHRD V3.3 *** O82294_ARATH)	0.12	0	0	0	0.12	1.28	0.48	0.26	0.03	0.535
gene_Solyc01g007250.5	Solyc01g007250.5	U3 small nucleolar ribonucleoprotein imp4 (BRIX domain-containing protein) (AHRD V3.3 *** A0A166XUR7_9PEZI)|U3 small nucleolar ribonucleoprotein imp4 (BRIX domain-containing protein) (AHRD V3.11 *** tr|A0A166XUR7|A0A166XUR7_9PEZI)	5.98	10.6	13.5	7.78	14.64	17.09	13.72	11.87	9.465	14.33
gene_Solyc01g007260.3	Solyc01g007260.3	Double Clp-N motif-containing P-loop nucleoside triphosphate hydrolases superfamily protein (AHRD V3.3 *** A0A2U1KPR9_ARTAN)	3.01	2.5	3.53	1.68	3.67	3.64	6.26	4.14	2.68	4.4275
gene_Solyc01g007267.1	Solyc01g007267.1	Pentatricopeptide repeat (AHRD V3.3 *** A0A200Q9X6_9MAGN)	37.07	48.35	47.62	42.9	51.54	52.94	51.53	49.2	43.985	51.3025
gene_Solyc01g007580.3	Solyc01g007580.3	30S ribosomal protein S8, chloroplastic (AHRD V3.11 --* sp|Q8S8V8|RR8_ATRBE)	0	0	0	0	0	0	0	0	0	0
gene_Solyc01g007750.3	Solyc01g007750.3	Mitochondrial transcription termination factor family protein (AHRD V3.3 *** O64685_ARATH)	24.16	18.03	24.44	18.07	12.24	11.46	14.28	17.49	21.175	13.8675
gene_Solyc01g007760.3	Solyc01g007760.3	Transcription factor E2FA (AHRD V3.3 *** A0A2G2XS87_CAPBA)	10.89	13.46	15.14	10.84	12.24	15.49	13.79	11.64	12.5825	13.29
gene_Solyc01g007770.2	Solyc01g007770.2	hypothetical protein (AHRD V3.3 *** AT5G06280.3)	16.46	6.17	7.1	9.91	15.83	24.95	16.04	26.51	9.91	20.8325
gene_Solyc01g007780.4	Solyc01g007780.4	HVA22-like protein (AHRD V3.3 *** A0A2G3AY13_CAPCH)	3.03	1.93	2.55	1.76	3.93	6.09	6.75	6.08	2.3175	5.7125
gene_Solyc01g007790.4	Solyc01g007790.4	alpha/beta-Hydrolases superfamily protein (AHRD V3.3 *** AT3G11620.8)	8.93	8.13	7.17	8.23	10.45	12.02	10.3	9.45	8.115	10.555
gene_Solyc01g007800.3	Solyc01g007800.3	ovate family protein 2	21.51	31.18	34.4	9.6	8.62	3.65	12.5	8.44	24.1725	8.3025
gene_Solyc01g007810.1	Solyc01g007810.1	ovate family protein 3	54.32	78.85	71.7	47.79	42.03	20.21	53.98	40.39	63.165	39.1525
gene_Solyc01g007830.2	Solyc01g007830.2	Condensin complex subunit 2 (AHRD V3.3 *-* A0A2G3C0A3_CAPCH)	1.69	2.12	2.08	1.52	2.07	1.96	4.22	1.46	1.8525	2.4275
gene_Solyc01g007840.3	Solyc01g007840.3	Polynucleotidyl transferase, ribonuclease H-like superfamily protein (AHRD V3.3 *** A0A2U1M9A7_ARTAN)	16.62	12.58	14.16	12.12	14.72	15.76	15.66	13.59	13.87	14.9325
gene_Solyc01g007850.2	Solyc01g007850.2	Pentatricopeptide repeat (AHRD V3.3 *** A0A200QMV9_9MAGN)	5.01	5.18	6.11	7.48	6.46	6.88	7.26	4.58	5.945	6.295
gene_Solyc01g007860.3	Solyc01g007860.3	Ubiquitin-conjugating enzyme variant (AHRD V3.3 *** C8CP48_CITSI)	140.45	102.14	120.45	119.56	152.84	137.65	153.81	150.74	120.65	148.76
gene_Solyc01g007870.3	Solyc01g007870.3	hypothetical protein (AHRD V3.3 *** AT5G06270.2)	2.84	5.93	10.64	1.15	3.65	0.99	6.27	3.18	5.14	3.5225
gene_Solyc01g007880.4	Solyc01g007880.4	Phosphatidylinositol 4-phosphate 5-kinase (AHRD V3.3 *-* D7KW77_ARALL)	17.06	11.17	15.72	18.18	14.14	9.9	12.94	12.8	15.5325	12.445
gene_Solyc01g007890.3	Solyc01g007890.3	Protein indeterminate-domain 5, chloroplastic (AHRD V3.3 *-* A0A2G3AYF3_CAPCH)	27.87	20.79	30.63	33.55	26.37	21.61	31.45	25.04	28.21	26.1175
gene_Solyc01g007910.3	Solyc01g007910.3	succinyl-CoA ligase alpha 1 subunit	23.41	22.99	22.33	19.03	34.91	56.66	36.65	39.99	21.94	42.0525
gene_Solyc01g007920.2	Solyc01g007920.2	Isochorismatase-like (AHRD V3.3 *** A0A200QJT4_9MAGN)	25.26	20.1	19.24	29.34	24.87	26.37	24.6	29.29	23.485	26.2825
gene_Solyc01g007930.5	Solyc01g007930.5	F-box protein (AHRD V3.3 *** A0A2G2XSM3_CAPBA)|F-box protein (AHRD V3.11 *** tr|A0A2G2XSM3|A0A2G2XSM3_CAPBA)	14.45	10.63	10.83	14.92	18.61	19.92	22.06	17.75	12.7075	19.585
gene_Solyc01g007940.4	Solyc01g007940.4	Alanine aminotransferase 2 (AHRD V3.3 *** A0A2G2YVW4_CAPAN)	0	0	0	0	0	0.04	0	0.04	0	0.02
gene_Solyc01g007950.5	Solyc01g007950.5	Peroxidase (AHRD V3.3 *** K4ASZ3_SOLLC)|Peroxidase (AHRD V3.11 *** tr|K4ASZ3|K4ASZ3_SOLLC)	2.11	1.59	1.62	1.75	1.72	2.82	1.57	1.69	1.7675	1.95
gene_Solyc01g007960.3	Solyc01g007960.3	Cysteine-rich receptor-like protein kinase 2 (AHRD V3.3 *** A0A2G2YVX5_CAPAN)	0	0	0	0	0.83	1.17	0.65	0.88	0	0.8825
gene_Solyc01g007970.3	Solyc01g007970.3	Cysteine-rich receptor-like protein kinase 2 (AHRD V3.11 *** tr|A0A2G2YVX5|A0A2G2YVX5_CAPAN)	0	0	0	0	0.11	0.19	0.03	0.03	0	0.09
gene_Solyc01g007980.4	Solyc01g007980.4	Cysteine-rich receptor-like protein kinase 2 (AHRD V3.3 *** A0A2G2YVX5_CAPAN)	6.46	2.77	3.85	8.07	13.99	16.68	10.92	12.38	5.2875	13.4925
gene_Solyc01g007990.4	Solyc01g007990.4	Cysteine-rich receptor-like protein kinase 2 (AHRD V3.3 *** A0A2G2XSC5_CAPBA)	3.13	2.44	3.25	3.35	20.04	31.25	15.45	16.67	3.0425	20.8525
gene_Solyc01g008000.3	Solyc01g008000.3	ADP-ribosylation factor (AHRD V3.3 *** A0A2U1LV56_ARTAN)	349.66	206.68	267.39	280.83	369.66	322.03	412.69	368.63	276.14	368.252
gene_Solyc01g008010.3	Solyc01g008010.3	DUF220 domain-containing protein (AHRD V3.3 *** A0A1Q3AZ34_CEPFO)	24.01	16.43	21.31	29.04	25.35	24.51	24.49	23.64	22.6975	24.4975
gene_Solyc01g008020.5	Solyc01g008020.5	Equilibrative nucleotide transporter 1 (AHRD V3.3 *** A0A2G3AYC6_CAPCH)|Equilibrative nucleotide transporter 1 (AHRD V3.11 *** tr|A0A2G3AYC6|A0A2G3AYC6_CAPCH)	44.75	44.24	53.64	51.67	73.02	93.48	76.26	73.13	48.575	78.9725
gene_Solyc01g008040.1	Solyc01g008040.1	F-box protein (AHRD V3.3 *** A0A2K3P6V3_TRIPR)	0.11	0	0	0.06	0.34	0.22	0.22	0.12	0.0425	0.225
gene_Solyc01g008050.4	Solyc01g008050.4	TRICHOME BIREFRINGENCE-LIKE 27 (AHRD V3.3 *** A0A2U1P3B7_ARTAN)	0	0	0.04	0.04	0.16	0.25	0.21	0	0.02	0.155
gene_Solyc01g008060.3	Solyc01g008060.3	Ribonuclease H (AHRD V3.3 *** A0A2U1P3J3_ARTAN)	30.87	30.34	34.54	34.7	46.05	41.28	43.77	39.59	32.6125	42.6725
gene_Solyc01g008070.4	Solyc01g008070.4	Plant/MCA23-20 protein (AHRD V3.3 *** G7LJD0_MEDTR)|Plant/MCA23-20 protein (AHRD V3.11 *** tr|G7LJD0|G7LJD0_MEDTR)	25.59	17.41	19.96	21.23	25.37	34.72	26.03	26.95	21.0475	28.2675
gene_Solyc01g008080.3	Solyc01g008080.3	40S ribosomal protein S27 (AHRD V3.3 *** S8E0G1_9LAMI)	278.91	313.41	287.8	141.02	201.96	182.19	284.94	288.88	255.285	239.493
gene_Solyc01g008090.4	Solyc01g008090.4	40S ribosomal protein S27 (AHRD V3.3 *** S8E0G1_9LAMI)	142.02	245.99	163.21	93.47	125.01	145.46	157.27	172.84	161.173	150.145
gene_Solyc01g008100.3	Solyc01g008100.3	Transferring glycosyl group transferase (AHRD V3.3 *** Q8L9Q7_ARATH)	34.6	30.32	38.1	39.56	43.01	53.61	36.83	45.38	35.645	44.7075
gene_Solyc01g008110.5	Solyc01g008110.5	Cytochrome P450 (AHRD V3.11 *** tr|A0A200R3Q9|A0A200R3Q9_9MAGN)	119.07	133.46	152.6	195.51	142.59	146.6	146.83	144.15	150.16	145.042
gene_Solyc01g008120.4	Solyc01g008120.4	Histone acetyltransferase HAC12 (AHRD V3.3 *** A0A1U8E264_CAPAN)	15.39	13.23	17.78	19.76	25.38	24.53	28.08	19.19	16.54	24.295
gene_Solyc01g008130.4	Solyc01g008130.4	Glutaredoxin-related protein (AHRD V3.3 *** A0A2U1PBW7_ARTAN)	1.23	0.81	0.98	0.5	4.95	9.25	4.23	4.96	0.88	5.8475
gene_Solyc01g008140.4	Solyc01g008140.4	Phytosulfokine receptor 1 (AHRD V3.3 *** A0A2G2YWA1_CAPAN)	10.38	7.01	9.69	12.71	17.4	19.52	18.2	18.42	9.9475	18.385
gene_Solyc01g008150.1	Solyc01g008150.1	Unknown protein	0	0	35.89	0	0	0	0	0	8.9725	0
gene_Solyc01g008160.4	Solyc01g008160.4	Protein SLOW GREEN 1, chloroplastic (AHRD V3.3 *** A0A2G2YVV0_CAPAN)	9.53	19.63	22.96	11.68	14.77	18.48	14.98	12.4	15.95	15.1575
gene_Solyc01g008170.3	Solyc01g008170.3	Zinc finger transcription factor 5	21.16	19.48	24.81	20.89	25.22	28.71	26.94	24.94	21.585	26.4525
gene_Solyc01g008180.3	Solyc01g008180.3	Remorin (AHRD V3.3 *** A0A200QBN3_9MAGN)	16.91	14.71	17.17	16.38	16.88	15.6	20.71	17.36	16.2925	17.6375
gene_Solyc01g008190.5	Solyc01g008190.5	INO80 complex subunit D-like (AHRD V3.11 *-* tr|A0A2K3PJC0|A0A2K3PJC0_TRIPR)	8.14	8.91	9.37	8.14	10.06	10.41	10.82	10.59	8.64	10.47
gene_Solyc01g008200.3	Solyc01g008200.3	INO80 complex subunit D-like (AHRD V3.3 *-* A0A2I4G7W4_9ROSI)	1.91	0.48	0	1.51	1.7	0.33	0.08	0.18	0.975	0.5725
gene_Solyc01g008220.3	Solyc01g008220.3	UPF0664 stress-induced protein C29B12.11c (AHRD V3.3 *** A0A1J3H3L4_NOCCA)	9.8	4.79	6.29	6.29	17.18	16.41	14.98	13.68	6.7925	15.5625
gene_Solyc01g008230.5	Solyc01g008230.5	TCP transcription factor 15 (AHRD V3.11 *** tr|G3BGV5|G3BGV5_SOLLC)	45.12	41.24	40.97	34.22	30.34	22.62	49.57	49.93	40.3875	38.115
gene_Solyc01g008240.4	Solyc01g008240.4	Sugar transporter protein 9	0	0	0	0	0	0	0	0	0	0
gene_Solyc01g008250.3	Solyc01g008250.3	Thioredoxin (AHRD V3.3 *** A0A2U1L6U5_ARTAN)	156.37	162.79	156.19	175.33	101.69	85.83	83.66	105.2	162.67	94.095
gene_Solyc01g008260.5	Solyc01g008260.5	E2F-associated phosphoprotein (AHRD V3.3 *** A0A2I4ECY9_9ROSI)|E2F-associated phosphoprotein (AHRD V3.11 *** tr|A0A2I4ECY9|A0A2I4ECY9_9ROSI)	10.31	8.48	9.49	12.32	15.05	14.78	12.17	11.69	10.15	13.4225
gene_Solyc01g008270.3	Solyc01g008270.3	Prefoldin subunit 5 (AHRD V3.3 *** B6TVU2_MAIZE)	32.49	36.71	41.67	32.28	41.83	47.57	45.37	41.04	35.7875	43.9525
gene_Solyc01g008290.3	Solyc01g008290.3	Dihydroorotate dehydrogenase (quinone), mitochondrial (AHRD V3.3 *** A0A1U8E220_CAPAN)	5.62	6.96	9.19	6.91	9.35	11.45	8.84	8.65	7.17	9.5725
gene_Solyc01g008300.2	Solyc01g008300.2	HXXXD-type acyl-transferase family protein (AHRD V3.3 *** F4JBC7_ARATH)	0	0.37	0.4	0.28	2.86	4.37	3.37	1.96	0.2625	3.14
gene_Solyc01g008320.3	Solyc01g008320.3	Shoot gravitropism 2 (SGR2) protein (AHRD V3.3 *** A0A072UJS6_MEDTR)	10.38	7.61	9.23	11.27	15.66	17.27	16.51	12.83	9.6225	15.5675
gene_Solyc01g008330.5	Solyc01g008330.5	Biotin carboxylase (AHRD V3.3 *** B5LAS7_CAPAN)|Biotin carboxylase (AHRD V3.11 *** tr|A0A2G3AYC3|A0A2G3AYC3_CAPCH)	38.52	70.94	80.79	44.78	48.59	35.37	55.8	44.9	58.7575	46.165
gene_Solyc01g008340.3	Solyc01g008340.3	L19 ribosomal protein	4.96	4.92	5.92	4.95	5.78	9.72	6.7	5.9	5.1875	7.025
gene_Solyc01g008360.3	Solyc01g008360.3	RNA binding protein (AHRD V3.3 *** B3TLZ0_ELAGV)	49.23	53.96	50.43	43.42	73.05	76.37	76.4	65.19	49.26	72.7525
gene_Solyc01g008370.4	Solyc01g008370.4	26S proteasome non-ATPase regulatory subunit 7 (AHRD V3.3 *** A0A2G3AYA8_CAPCH)|26S proteasome non-ATPase regulatory subunit 7 (AHRD V3.11 *** tr|A0A2G3AYA8|A0A2G3AYA8_CAPCH)	103.71	94.59	119.07	93.36	129.85	139.7	153.59	122.88	102.683	136.505
gene_Solyc01g008390.3	Solyc01g008390.3	Hcr9-OR2C (AHRD V3.3 *** Q4VSU3_SOLPI)	0.02	0.03	0	0	0	0	0	0	0.0125	0
gene_Solyc01g008400.3	Solyc01g008400.3	Unknown protein	0.36	0.13	0	0	0.36	0.18	0	0	0.1225	0.135
gene_Solyc01g008410.3	Solyc01g008410.3	Hcr9-OR2C (AHRD V3.3 *** Q4VSU3_SOLPI)	0	0	0	0	0.03	0.03	0.1	0	0	0.04
gene_Solyc01g008420.3	Solyc01g008420.3	Protein DETOXIFICATION (AHRD V3.3 *** S6BP63_TOBAC)	4.98	0.11	0.32	0.62	0.34	0.52	0.55	1.22	1.5075	0.6575
gene_Solyc01g008425.1	Solyc01g008425.1	Unknown protein	0	0	0	0	0	0	0	0	0	0
gene_Solyc01g008440.3	Solyc01g008440.3	Calcium-dependent protein kinase (AHRD V3.3 *** B2KTB2_WHEAT)	11.39	8.08	8.71	10.62	18.41	22.61	17.78	14.7	9.7	18.375
gene_Solyc01g008450.1	Solyc01g008450.1	2Fe-2S ferredoxin (AHRD V3.3 *-* A0A2G3AI40_CAPAN)	0	0.13	0.08	0.1	3.35	12.27	3.21	4.2	0.0775	5.7575
gene_Solyc01g008460.3	Solyc01g008460.3	2Fe-2S ferredoxin (AHRD V3.3 *** A0A2G3B9S5_CAPCH)	8.38	9.36	11.43	8.45	14.79	20.71	13.75	16.27	9.405	16.38
gene_Solyc01g008470.3	Solyc01g008470.3	Translocation protein Sec62 (AHRD V3.3 *** A0A200QIN6_9MAGN)	9.88	10.55	10.18	10.35	13.54	16.86	16.92	14.91	10.24	15.5575
gene_Solyc01g008473.1	Solyc01g008473.1	Unknown protein	0	0	0	0.13	0	0.01	0	0	0.0325	0.0025
gene_Solyc01g008475.1	Solyc01g008475.1	Unknown protein	0	0	0	0	0	0	0	0.92	0	0.23
gene_Solyc01g008477.1	Solyc01g008477.1	Unknown protein	0	0	0	0	0	0	0	0	0	0
gene_Solyc01g008479.1	Solyc01g008479.1	Unknown protein	0	0	0	0	0	0.55	0	0	0	0.1375
gene_Solyc01g008480.4	Solyc01g008480.4	Pentatricopeptide repeat (AHRD V3.3 *** A0A200Q273_9MAGN)	6.51	5.44	6.17	7.94	10.94	11.02	10.16	7.55	6.515	9.9175
gene_Solyc01g008490.4	Solyc01g008490.4	Nuclear transcription factor Y subunit A-7 (AHRD V3.3 *** A0A2G2XP63_CAPBA)	8.64	6.66	8.21	8.53	10.26	11.91	12.83	9.95	8.01	11.2375
gene_Solyc01g008500.4	Solyc01g008500.4	Receptor-like protein kinase (AHRD V3.3 *** A0A2K3L8M9_TRIPR)	0.26	0.48	0.46	0.76	17.87	35.53	9.48	11.66	0.49	18.635
gene_Solyc01g008510.3	Solyc01g008510.3	photosystem II 5 kDa protein, chloroplastic-like (AHRD V3.3 *-* A0A2I4GVV4_9ROSI)	0.56	1.01	0.26	2.64	2.22	4.39	0.38	6.04	1.1175	3.2575
gene_Solyc01g008520.3	Solyc01g008520.3	Homolog of X-ray repair cross complementing 2 (XRCC2) (AHRD V3.3 *** A0A1P8BBF2_ARATH)	4.23	4.02	5.02	4.69	7.41	6.15	7.9	5.39	4.49	6.7125
gene_Solyc01g008530.3	Solyc01g008530.3	phenylacetaldehyde reductase 1	23.47	20.3	20.7	23.7	27.43	18.56	28.71	24.36	22.0425	24.765
gene_Solyc01g008540.4	Solyc01g008540.4	Cinnamoyl-CoA reductase 1 (AHRD V3.3 *** A0A2G2XPA3_CAPBA)	0	0	0	0	0	0	0	0	0	0
gene_Solyc01g008550.4	Solyc01g008550.4	phenylacetaldehyde reductase 2	99.95	78.4	90.7	112.42	177.67	230.24	176.54	159.6	95.3675	186.012
gene_Solyc01g008560.3	Solyc01g008560.3	NAD kinase (AHRD V3.3 *** F2Z9R4_NICBE)	19.3	8.86	9.37	19.95	52.27	39.54	44.99	47.24	14.37	46.01
gene_Solyc01g008570.1	Solyc01g008570.1	Receptor-like protein kinase (AHRD V3.3 *** A0A2K3N885_TRIPR)	0	0	0	0	0	0	0	0	0	0
gene_Solyc01g008580.1	Solyc01g008580.1	Zinc transporter protein (AHRD V3.3 *** A5BDR3_VITVI)	0	0	0	0	0	0	0	0	0	0
gene_Solyc01g008590.1	Solyc01g008590.1	Zinc transporter protein (AHRD V3.3 *-* A5BDR3_VITVI)	0	0	0	0	0	0	0	0	0	0
gene_Solyc01g008600.5	Solyc01g008600.5	Zinc finger transcription factor 6|Zinc finger CCCH domain-containing protein 55 (AHRD V3.11 *** tr|A0A2G3DF68|A0A2G3DF68_CAPCH)	3.53	11.62	19.88	2.19	6.23	6.24	13.63	5.37	9.305	7.8675
gene_Solyc01g008610.5	Solyc01g008610.5	Glucan endo-1,3-beta-glucosidase (AHRD V3.11 *** sp|P23433|E13D_TOBAC)	0	0	0	0	0	0.31	0	0	0	0.0775
gene_Solyc01g008620.5	Solyc01g008620.5	Glucan endo-1,3-beta-glucosidase (AHRD V3.11 *** tr|A0A1U8FGD7|A0A1U8FGD7_CAPAN)	0.34	0.06	0.24	0.65	210.29	659.67	40.73	78.42	0.3225	247.278
gene_Solyc01g008640.5	Solyc01g008640.5	Cytochrome (AHRD V3.3 *** A0A1U8F0H8_CAPAN)|Cytochrome (AHRD V3.11 *** tr|A0A1U8F0H8|A0A1U8F0H8_CAPAN)	0	0	0	0	0.17	0.2	0.11	0.15	0	0.1575
gene_Solyc01g008650.3	Solyc01g008650.3	Cytochrome (AHRD V3.3 *** A0A1U8F0H8_CAPAN)	0	0.02	0	0	0	0.03	0.09	0	0.005	0.03
gene_Solyc01g008660.4	Solyc01g008660.4	F-box protein (AHRD V3.3 *** A0A2K3NCL9_TRIPR)	5.7	4.93	5.78	4.2	6.98	9.19	8.32	7.2	5.1525	7.9225
gene_Solyc01g008670.5	Solyc01g008670.5	Cytochrome (AHRD V3.3 *** A0A1U8F0H8_CAPAN)|Cytochrome (AHRD V3.11 *** tr|A0A1U8F0H8|A0A1U8F0H8_CAPAN)	12.74	8.84	10.11	6.16	21.11	15.54	23.23	21.85	9.4625	20.4325
gene_Solyc01g008690.3	Solyc01g008690.3	GDP-mannose transporter (AHRD V3.3 *** A0A1B0VP09_ARATH)	0.12	0.09	0	0	0	0.65	0.08	0.19	0.0525	0.23
gene_Solyc01g008710.5.1	Solyc01g008710.5.1	mannan endo-1,4-beta-mannosidase	0	0	0	0	0	0	0	0	0	0
gene_Solyc01g008720.2	Solyc01g008720.2	Mannan endo-1,4-beta-mannosidase 4 (AHRD V3.3 *** MAN4_SOLLC)	0	0	0	0	0	0	0	0	0	0
gene_Solyc01g008730.3	Solyc01g008730.3	BZIP transcription factor (AHRD V3.3 *** E9N3N2_9POAL)	7.25	5.69	7.21	9.23	13.4	17.4	13.95	13.07	7.345	14.455
gene_Solyc01g008740.2	Solyc01g008740.2	Calcium-dependent protein kinase (AHRD V3.3 *** B2KTB3_WHEAT)	0	0	0	0	0	0	0	0	0	0
gene_Solyc01g008760.4	Solyc01g008760.4	mediator-associated protein 2-like (AHRD V3.3 *** A0A1U8E6W4_CAPAN)	6.21	9.37	10.63	6.87	9.65	11.79	9.17	8.12	8.27	9.6825
gene_Solyc01g008770.3	Solyc01g008770.3	Rho GTPase-activating protein 7 (AHRD V3.3 *** A0A2G3DEM8_CAPCH)	25.51	26.17	31.97	30.64	31.01	24.88	35.81	28.02	28.5725	29.93
gene_Solyc01g008780.3	Solyc01g008780.3	Phospholipase A2 family protein (AHRD V3.3 *** AT4G29070.2)	59.26	40.16	50.39	63.01	48.74	53.23	51.25	42.44	53.205	48.915
gene_Solyc01g008790.4	Solyc01g008790.4	Non-specific phospholipase C6 (AHRD V3.3 *** A0A2G3DF85_CAPCH)	39.35	30.38	27.02	43.25	32.35	31.88	37.63	33.29	35	33.7875
gene_Solyc01g008800.3	Solyc01g008800.3	Disease resistance protein (TIR-NBS-LRR class) (AHRD V3.3 *** F4KIC7_ARATH)	2.42	2.33	2.08	5.96	14.9	14.15	11.76	11.12	3.1975	12.9825
gene_Solyc01g008810.3	Solyc01g008810.3	RING/U-box superfamily protein (AHRD V3.3 *** AT5G19430.6)	27.9	33.05	39.89	18.87	32.03	25.15	42.93	34.82	29.9275	33.7325
gene_Solyc01g008820.3	Solyc01g008820.3	signal peptide peptidase-like (AHRD V3.3 *** A0A2I4FPX2_9ROSI)	31.36	36.56	35.91	33.43	46.33	59.44	47.91	43.77	34.315	49.3625
gene_Solyc01g008830.2	Solyc01g008830.2	L-ascorbate oxidase (AHRD V3.3 *** A0A2G3AI57_CAPAN)	5.93	3.92	5.88	8.82	3.73	3.5	3.41	5.41	6.1375	4.0125
gene_Solyc01g008840.3	Solyc01g008840.3	COP9 signalosome complex subunit 2 (AHRD V3.3 *** A0A2G2XP81_CAPBA)	21.2	24.19	28.6	25.08	44.6	58.23	45.2	37.1	24.7675	46.2825
gene_Solyc01g008850.4	Solyc01g008850.4	Non-specific serine/threonine protein kinase (AHRD V3.11 *** tr|A0A2G2XP60|A0A2G2XP60_CAPBA)	126.57	63.49	90.58	141.72	212.82	226.11	210.85	198.63	105.59	212.102
gene_Solyc01g008860.1	Solyc01g008860.1	Protein kinase APK1B, chloroplastic (AHRD V3.3 *** A0A2G3B9K0_CAPCH)	0	0	0	0	0	0	0	0	0	0
gene_Solyc01g008870.1	Solyc01g008870.1	Protein kinase APK1B, chloroplastic (AHRD V3.3 *** A0A2G3B9K0_CAPCH)	0	0	0	0	0	0	0	0	0	0
gene_Solyc01g008880.3	Solyc01g008880.3	Solanum lycopersicum Cytokinin Response Factor 8	0	0	0	0.17	0.45	1.03	1.02	0.17	0.0425	0.6675
gene_Solyc01g008890.4	Solyc01g008890.4	Solanum lycopersicum Cytokinin Response Factor 3	23.19	18.1	23.36	23.09	21.67	22.02	23.89	21.11	21.935	22.1725
gene_Solyc01g008900.4	Solyc01g008900.4	D-cysteine desulfhydrase 2, mitochondrial (AHRD V3.3 *** A0A2G3DF42_CAPCH)	3.98	4.92	6.51	5.72	5.15	4.66	5.63	5.51	5.2825	5.2375
gene_Solyc01g008910.2	Solyc01g008910.2	Transcription factor GRAS (AHRD V3.3 *** A0A200QIE7_9MAGN)	5.4	6.39	6.52	4.98	3.19	2.24	3.62	2.84	5.8225	2.9725
gene_Solyc01g008930.4	Solyc01g008930.4	AUREA phytochromobilin synthase	20.49	24.43	25.41	17.66	13.53	9.24	15.85	11.41	21.9975	12.5075
gene_Solyc01g008940.2	Solyc01g008940.2	Unknown protein	4.67	6.71	3.92	4.46	5.17	1.75	6.54	8.05	4.94	5.3775
gene_Solyc01g008960.3	Solyc01g008960.3	Argonaute 4a	88.72	95.96	151.08	82.41	130.87	134.04	180.62	119.82	104.543	141.338
gene_Solyc01g008970.4	Solyc01g008970.4	RNA-binding (RRM/RBD/RNP motifs) family protein (AHRD V3.3 *-* F4IIL5_ARATH)	223.25	185.8	280.77	197.05	229.52	193.58	328.79	206.94	221.718	239.708
gene_Solyc01g008980.3	Solyc01g008980.3	Abscisic acid-insensitive 5-like protein (AHRD V3.3 *-* A0A2K3P2S8_TRIPR)	12.4	9.1	10.56	10.92	13.78	16.75	13.17	11.37	10.745	13.7675
gene_Solyc01g008990.4	Solyc01g008990.4	THO complex subunit 7B (AHRD V3.3 *** A0A1U8H3F7_CAPAN)	9.77	11.02	12.31	8.91	15.07	18.57	16.1	16.39	10.5025	16.5325
gene_Solyc01g009000.3	Solyc01g009000.3	RING/U-box superfamily protein (AHRD V3.3 *** A0A1I9LQQ9_ARATH)	27.77	21.66	22.94	21.02	28.23	29.68	35.43	35.47	23.3475	32.2025
gene_Solyc01g009010.3	Solyc01g009010.3	4-diphosphocytidyl-2-C-methyl-D-erythritol kinase	32.73	54.26	55.54	47.97	42.55	39.64	43.46	38.77	47.625	41.105
gene_Solyc01g009020.5	Solyc01g009020.5	Cysteine proteinase inhibitor (AHRD V3.11 *** tr|A0A059TCI1|A0A059TCI1_TOBAC)	107.28	55.53	59.28	104.83	229.13	328.16	168.98	194.64	81.73	230.227
gene_Solyc01g009030.5	Solyc01g009030.5	dgd1 suppressor 1 (AHRD V3.3 *** AT5G12290.4)|dgd1 suppressor 1 Chr5:3974374-3978066 REVERSE LENGTH 602 201606 (AHRD V3.11 *** AT5G12290.4)	5.95	5.26	6.49	6.03	11.1	15.05	10.97	10.8	5.9325	11.98
gene_Solyc01g009050.3	Solyc01g009050.3	Molybdopterin biosynthesis protein CNX1 (AHRD V3.3 *** A0A1U8HCP2_CAPAN)	17.33	20.33	24.16	23.64	28.4	29.31	31.26	23.81	21.365	28.195
gene_Solyc01g009060.3	Solyc01g009060.3	BTB-POZ and MATH domain protein (AHRD V3.3 *** B9VXZ7_CAPAN)	16.7	16.38	18.61	14.32	17.61	20.66	22.79	19.67	16.5025	20.1825
gene_Solyc01g009070.3	Solyc01g009070.3	gamyb-like 1	7.97	6.09	8.78	6.95	7.44	8.33	7.64	7.15	7.4475	7.64
gene_Solyc01g009080.5	Solyc01g009080.5	Zeaxanthin epoxidase, chloroplastic (AHRD V3.3 *** A0A1J3K020_NOCCA)|Zeaxanthin epoxidase, chloroplastic (AHRD V3.11 *** tr|A0A1J3K020|A0A1J3K020_NOCCA)	98.14	114.43	94.08	120.17	56.11	33.19	56.58	62.68	106.705	52.14
gene_Solyc01g009090.3	Solyc01g009090.3	Serrate RNA effector molecule (AHRD V3.3 *** A0A2G3AI64_CAPAN)	24.56	27.51	36.05	20.93	30.02	34.38	40.56	34.93	27.2625	34.9725
gene_Solyc01g009100.5	Solyc01g009100.5	60S ribosomal protein L30 (AHRD V3.3 *-* A0A2G2XP72_CAPBA)|60S ribosomal protein L30 (AHRD V3.11 *-* tr|A0A2G2XP72|A0A2G2XP72_CAPBA)	113.86	205.26	205.61	107.56	184.47	212.94	197.79	193.57	158.072	197.192
gene_Solyc01g009120.3	Solyc01g009120.3	Histone deacetylase (AHRD V3.3 *** A0A2G2ZNY2_CAPAN)	14.55	13.46	14.74	18.3	14.72	11.42	12.88	14.62	15.2625	13.41
gene_Solyc01g009140.1	Solyc01g009140.1	Endoribonuclease Dicer-like protein 2 (AHRD V3.3 *-* A0A2G3B0Q1_CAPCH)	0	0	0	0	0	0	0	0	0	0
gene_Solyc01g009145.2	Solyc01g009145.2	Glycosyl hydrolase (AHRD V3.11 *-* tr|D9ZCE7|D9ZCE7_9CARY)	10.65	9.8	12.2	13.01	13.54	16.23	14.67	16.42	11.415	15.215
gene_Solyc01g009160.2	Solyc01g009160.2	Late embryogenesis abundant (LEA) hydroxyproline-rich glycoprotein family (AHRD V3.3 *** Q84VP8_ARATH)	9.59	3.43	3.4	12.8	22.14	16.2	12.68	13.69	7.305	16.1775
gene_Solyc01g009170.4	Solyc01g009170.4	EIL-EIN3/EIL	37.12	22.38	30.88	43.11	83.33	113.51	82.27	76.27	33.3725	88.845
gene_Solyc01g009180.4	Solyc01g009180.4	5-methyltetrahydropteroyltriglutamate--homocysteine methyltransferase (AHRD V3.3 *** A0A2G3DF96_CAPCH)	11.76	14.81	18.73	14.19	18.63	24.54	20.69	17.4	14.8725	20.315
gene_Solyc01g009190.3	Solyc01g009190.3	Double-stranded RNA-binding protein 1 (AHRD V3.3 *** A0A2G2XPP0_CAPBA)	0	0.03	0	0.1	0.48	0.74	0.51	0.34	0.0325	0.5175
gene_Solyc01g009210.2	Solyc01g009210.2	Unknown protein	0	0	0	0	0	0	0	0	0	0
gene_Solyc01g009220.3	Solyc01g009220.3	inactive protein RESTRICTED TEV MOVEMENT 2-like (AHRD V3.3 *** A0A2I4H6X9_9ROSI)	6.99	3.65	3.52	4.14	8.01	3.73	9.64	7.11	4.575	7.1225
gene_Solyc01g009230.4	Solyc01g009230.4	sitiens	9.6	9.6	12.53	13.98	15.92	15.9	17.25	12.86	11.4275	15.4825
gene_Solyc01g009240.4	Solyc01g009240.4	Glycosyl hydrolase family protein (AHRD V3.3 *** A0A2U1QCD6_ARTAN)	0.15	0.59	0.77	0.05	0.32	0.53	0.49	0.52	0.39	0.465
gene_Solyc01g009245.1	Solyc01g009245.1	Chlororespiratory reduction 42 (AHRD V3.3 *** A0A0F7J401_9ROSI)	50.69	50.61	42.42	55.8	35.3	21.69	29.06	36.54	49.88	30.6475
gene_Solyc01g009250.3	Solyc01g009250.3	hypothetical protein (AHRD V3.3 *** AT5G06380.1)	0.75	0.62	0.6	0.35	0.85	0.74	0.71	0.82	0.58	0.78
gene_Solyc01g009260.1	Solyc01g009260.1	protein FAF-like, chloroplastic (AHRD V3.3 *** A0A2I4H6U5_9ROSI)	1.14	0.03	0.2	0.14	0.13	0.04	0.22	0.19	0.3775	0.145
gene_Solyc01g009270.1	Solyc01g009270.1	protein FAF-like, chloroplastic (AHRD V3.3 *** A0A2I4H6U5_9ROSI)	0.29	0	0.04	0.05	0	0	0	0.05	0.095	0.0125
gene_Solyc01g009280.4	Solyc01g009280.4	Serine/threonine-protein phosphatase (AHRD V3.3 *** A0A2G2XPM1_CAPBA)	13.13	11.08	12.95	13.38	17.24	17.57	20.53	16.31	12.635	17.9125
gene_Solyc01g009290.5	Solyc01g009290.5	Protein CLP1 homolog (AHRD V3.11 *** tr|A0A1U8H4I9|A0A1U8H4I9_CAPAN)	13.13	13.35	17.64	13.02	18.2	22.53	20.47	18.56	14.285	19.94
gene_Solyc01g009300.3	Solyc01g009300.3	Serine/threonine-protein kinase Nek2 (AHRD V3.3 *** A0A2G2XPS8_CAPBA)	6.8	5.4	6.19	9.11	12.97	13.94	15.69	12.67	6.875	13.8175
gene_Solyc01g009305.1	Solyc01g009305.1	Unknown protein	0	0.36	0.24	0	0	0.24	0	0.41	0.15	0.1625
gene_Solyc01g009310.3	Solyc01g009310.3	meloidogyne-induced giant cell protein DB217	37.48	31.63	39.08	46.6	114.46	182.28	110.58	105.2	38.6975	128.13
gene_Solyc01g009330.1	Solyc01g009330.1	RING-type E3 ubiquitin transferase (AHRD V3.3 *** A0A1U8EN04_CAPAN)	0	0	0	0.05	0.19	0.67	0.06	0.16	0.0125	0.27
gene_Solyc01g009335.2	Solyc01g009335.2	Transcription repressor OFP6 (AHRD V3.11 *** tr|A0A1U8ELQ8|A0A1U8ELQ8_CAPAN)	0	0	0	0	0.1	0	0	0	0	0.025
gene_Solyc01g009340.5	Solyc01g009340.5	Protein IQ-domain 14-like (AHRD V3.11 *** tr|A0A2K3PR21|A0A2K3PR21_TRIPR)	5.44	7.94	12.4	2.59	5.35	3.19	11.26	5.09	7.0925	6.2225
gene_Solyc01g009350.2	Solyc01g009350.2	Polynucleotidyl transferase, ribonuclease H-like superfamily protein (AHRD V3.3 *** A0A2U1M9A7_ARTAN)	0	0	0	0	0	0.06	0	0	0	0.015
gene_Solyc01g009360.1	Solyc01g009360.1	Polynucleotidyl transferase, ribonuclease H-like superfamily protein (AHRD V3.3 *** A0A2U1M9A7_ARTAN)	0	0	0	0	0	0	0	0	0	0
gene_Solyc01g009370.2	Solyc01g009370.2	Cytochrome P450 (AHRD V3.3 *** A0A2U1MC34_ARTAN)	0	0	0	0	0	0	0	0	0	0
gene_Solyc01g009380.3	Solyc01g009380.3	Nicalin (AHRD V3.3 *** A0A1Q3D0I4_CEPFO)	8.17	6.73	9.71	10.01	10.8	11.82	10.51	10.98	8.655	11.0275
gene_Solyc01g009390.4	Solyc01g009390.4	mRNA-decapping enzyme-like protein (AHRD V3.3 *** A0A2G2XQ62_CAPBA)	7.59	6.13	8.82	8.63	14.5	21.8	15.44	14.36	7.7925	16.525
gene_Solyc01g009400.3	Solyc01g009400.3	Peroxidase (AHRD V3.3 *** K4ATD6_SOLLC)	0	0	0	0	0	0	0	0	0	0
gene_Solyc01g009410.4	Solyc01g009410.4	Peroxidase (AHRD V3.11 *** tr|K4ATD7|K4ATD7_SOLLC)	0	0.04	0	0	0.06	0.12	0	0	0.01	0.045
gene_Solyc01g009420.5	Solyc01g009420.5	UDP-apiose/UDP-xylose synthase (AHRD V3.11 *** tr|A0A1B3TP38|A0A1B3TP38_SPIPO)	106.05	79.19	87.45	103.66	148.63	173.21	159.36	151.53	94.0875	158.183
gene_Solyc01g009430.3	Solyc01g009430.3	hypothetical protein (AHRD V3.3 *** AT2G27830.1)	68.31	31.31	39.95	34.21	42.59	47.82	62.87	58.38	43.445	52.915
gene_Solyc01g009440.3	Solyc01g009440.3	Dehydration-responsive element-binding protein 1B (AHRD V3.3 *** A0A2G2XQ55_CAPBA)	0	0	0	0	0	0	0	0	0	0
gene_Solyc01g009443.2	Solyc01g009443.2	Mitochondrial inner membrane protease ATP23 (AHRD V3.11 *** tr|A0A2G3DGC1|A0A2G3DGC1_CAPCH)	33.47	34.51	38.8	35.39	40.11	42.32	41.05	35.45	35.5425	39.7325
gene_Solyc01g009447.1	Solyc01g009447.1	60S acidic ribosomal protein family (AHRD V3.3 *-* F4IGR3_ARATH),Pfam:PF00428	36.64	109.8	79.93	24.68	46.64	45.27	53.49	46.18	62.7625	47.895
gene_Solyc01g009470.2	Solyc01g009470.2	Poly [ADP-ribose] polymerase (AHRD V3.3 *** A0A2G2XQ99_CAPBA)	0	0	0	0	0.02	0.02	0	0	0	0.01
gene_Solyc01g009480.5	Solyc01g009480.5	Alpha/beta-Hydrolases superfamily protein (AHRD V3.11 *** tr|F4J341|F4J341_ARATH)	0.05	0.07	0	0.15	0.05	0.23	0.18	0.25	0.0675	0.1775
gene_Solyc01g009490.1	Solyc01g009490.1	DUF4228 domain-containing protein (AHRD V3.3 *** A0A1Q3CT45_CEPFO)	0	0	0	0	0	0	0	0	0	0
gene_Solyc01g009500.4	Solyc01g009500.4	Alpha/beta-Hydrolases superfamily protein (AHRD V3.3 *** F4J341_ARATH)	18.4	13.3	14.39	20.07	15.68	12.23	15.59	12.18	16.54	13.92
gene_Solyc01g009505.1	Solyc01g009505.1	Unknown protein	0	0	0	0	0	0	0	0	0	0
gene_Solyc01g009510.2	Solyc01g009510.2	Abscisic acid responsive elements-binding factor 2 (AHRD V3.3 --* A0A1P8AV75_ARATH)	0	0	0	0	0	0	0	0	0	0
gene_Solyc01g009520.4	Solyc01g009520.4	Ribosomal protein (AHRD V3.3 *** Q6ER67_ORYSJ)	127.78	189.61	174.71	140.28	195.23	186.7	179.81	184	158.095	186.435
gene_Solyc01g009530.1	Solyc01g009530.1	plant/protein (AHRD V3.3 *-* AT5G43400.1)	0	0	0	0	0	0	0	0	0	0
gene_Solyc01g009540.1	Solyc01g009540.1	Plant/T31B5-30 protein (AHRD V3.3 *-* A0A2K3PGR9_TRIPR)	0	0	0	0	0	0	0	0	0	0
gene_Solyc01g009550.1	Solyc01g009550.1	Protein TIC 214 (AHRD V3.3 *-* TI214_SOLTU)	0	0	0	0	0	0	0	0	0	0
gene_Solyc01g009565.1	Solyc01g009565.1	receptor-like protein 12 (AHRD V3.3 *-* A0A1U8E178_CAPAN)	21.49	34.23	26.61	25.42	22.87	19.85	27.81	27.38	26.9375	24.4775
gene_Solyc01g009580.2	Solyc01g009580.2	Terminal flower 1 (AHRD V3.3 *** A0A2Z4I2Q4_CITLI)	0	0	0	0	0	0	0	0	0	0
gene_Solyc01g009590.3	Solyc01g009590.3	Stamen-specific protein FIL1 (AHRD V3.3 *** A0A2G3AJI0_CAPAN)	0	0	0	0	0	0	0	0	0	0
gene_Solyc01g009600.5	Solyc01g009600.5	S-adenosyl-L-methionine-dependent methyltransferases superfamily protein (AHRD V3.3 *** A0A2U1NM08_ARTAN)|S-adenosyl-L-methionine-dependent methyltransferases superfamily protein (AHRD V3.11 *** tr|A0A2U1NM08|A0A2U1NM08_ARTAN)	0	0	0	0	0	0	0	0	0	0
gene_Solyc01g009610.3	Solyc01g009610.3	Protein phosphatase inhibitor 2-like (AHRD V3.3 *** A0A2K3NNM1_TRIPR)	27.94	26.09	26.98	31.54	32.71	24.46	36.85	33.44	28.1375	31.865
gene_Solyc01g009620.3	Solyc01g009620.3	Cleavage and polyadenylation specificity factor subunit 5 (AHRD V3.3 *** A0A2G2XQG1_CAPBA)	13.18	30.01	32.75	14.59	17.72	22.18	28.36	20.55	22.6325	22.2025
gene_Solyc01g009630.3	Solyc01g009630.3	Cleavage and polyadenylation specificity factor subunit 5 (AHRD V3.3 *** A0A1U8G7I4_CAPAN)	49.04	55	64.36	45.49	56.43	60.67	62.35	54.74	53.4725	58.5475
gene_Solyc01g009640.4	Solyc01g009640.4	Pectin lyase-like superfamily protein (AHRD V3.11 *** tr|A0A2U1KXQ2|A0A2U1KXQ2_ARTAN)	0	0	0	0	0	0	0	0	0	0
gene_Solyc01g009650.1	Solyc01g009650.1	MYB transcription factor (AHRD V3.3 *-* B4FNQ6_MAIZE)	0	0	0	0	0	0	0	0	0	0
gene_Solyc01g009660.3	Solyc01g009660.3	Low-temperature-induced 65 kDa protein (AHRD V3.3 *** A0A1J3DLF3_NOCCA)	0	0	0	0	0	0	0	0	0	0
gene_Solyc01g009670.5	Solyc01g009670.5	Poly(A) polymerase I (AHRD V3.3 *** A0A1J3JYV1_NOCCA)|Poly(A) polymerase I (AHRD V3.11 *** tr|A0A1J3JYV1|A0A1J3JYV1_NOCCA)	19.54	19.2	21.19	15.23	12.22	8.5	12.78	11.26	18.79	11.19
gene_Solyc01g009690.3	Solyc01g009690.3	SC0A (AHRD V3.3 *** Q9ZS79_SOLLC)	0.36	0.29	0.36	0.69	7.49	11.45	3.08	4.92	0.425	6.735
gene_Solyc01g009700.3	Solyc01g009700.3	NL0E (AHRD V3.3 *** Q9ZS81_SOLLC)	0.28	0.18	0.04	0.37	6.47	13.43	2.7	4.29	0.2175	6.7225
gene_Solyc01g009705.1	Solyc01g009705.1	Unknown protein	0	0	0	0	0	0	0	0	0	0
gene_Solyc01g009710.1	Solyc01g009710.1	Unknown protein	1.28	1.71	0	1.57	3.23	0.59	1.04	2.98	1.14	1.96
gene_Solyc01g009720.2	Solyc01g009720.2	E3 ubiquitin protein ligase DRIP2 (AHRD V3.3 *-* A0A2I0WFP3_9ASPA)	0.33	0.62	0.55	0.21	0.71	0.58	0.43	0.72	0.4275	0.61
gene_Solyc01g009730.4	Solyc01g009730.4	protein TIFY 9-like (AHRD V3.3 *-* A0A2I4HSS0_9ROSI)|protein TIFY 9-like (AHRD V3.11 *** XP_025884767.1)	0	0	0	0	0	0	0	0	0	0
gene_Solyc01g009735.1	Solyc01g009735.1	protein TIFY 9-like (AHRD V3.3 *** XP_025884767.1)	0	0	0	0	0	0	0	0	0	0
gene_Solyc01g009740.4	Solyc01g009740.4	jasmonate-zim-domain protein 10 Chr5:4219001-4219996 FORWARD LENGTH 185 201606 (AHRD V3.11 *-* AT5G13220.3)	0	0	0	0	0	0	0	0	0	0
gene_Solyc01g009750.3	Solyc01g009750.3	cysteine-rich and transmembrane domain-containing protein WIH2 (AHRD V3.3 *-* XP_004228441.1)	56.93	57.78	56.32	46.56	67.87	93.63	81.12	93.95	54.3975	84.1425
gene_Solyc01g009760.3	Solyc01g009760.3	GRAM domain family protein (AHRD V3.3 *** A0A2U1NIK8_ARTAN)	1	0.58	0.6	0.94	1.71	1.57	1.23	2.05	0.78	1.64
gene_Solyc01g009770.3	Solyc01g009770.3	ATP-dependent RNA helicase (AHRD V3.3 *** Q5HZ54_ARATH)	2.49	4.27	3.75	0.96	1.09	1.6	2.31	1.37	2.8675	1.5925
gene_Solyc01g009780.3	Solyc01g009780.3	GSH-induced LITAF domain protein (AHRD V3.3 *** GILP_ARATH)	25.42	15.14	14.7	29.51	65.25	71.51	50.11	63.69	21.1925	62.64
gene_Solyc01g009790.1	Solyc01g009790.1	Unknown protein	0	0	0	0	0	0	0	0	0	0
gene_Solyc01g009795.1	Solyc01g009795.1	Unknown protein	0	0	0	0	0	0	0	0	0	0
gene_Solyc01g009800.2	Solyc01g009800.2	BAG family molecular chaperone regulator 1 (AHRD V3.11 *-* tr|A0A2G3CWD5|A0A2G3CWD5_CAPCH)	0	0	0	0	0	0	0	0	0	0
gene_Solyc01g009810.3	Solyc01g009810.3	Leucine-rich repeat protein (AHRD V3.3 *** A5HKK5_TOBAC)	0	0	0	0	18.98	55.1	13.54	17.25	0	26.2175
gene_Solyc01g009820.5	Solyc01g009820.5	Hydroxyproline-rich glycoprotein family protein (AHRD V3.3 *** A0A1P8AYF9_ARATH)|Hydroxyproline-rich glycoprotein family protein (AHRD V3.11 *** tr|A0A1P8AYF9|A0A1P8AYF9_ARATH)	11.48	8.01	11.59	15.31	21.24	21.87	19.58	18.6	11.5975	20.3225
gene_Solyc01g009830.3	Solyc01g009830.3	Nucleotide/sugar transporter family protein (AHRD V3.3 *** A0A2U1NJJ9_ARTAN)	0	0	0	0	0	0	0	0	0	0
gene_Solyc01g009840.3	Solyc01g009840.3	Transcription factor GRAS (AHRD V3.3 *-* A0A2U1QPG0_ARTAN)	0	0	0	0	0	0	0	0	0	0
gene_Solyc01g009850.5	Solyc01g009850.5	hypothetical protein Chr1:9527956-9528814 REVERSE LENGTH 81 201606 (AHRD V3.11 *** AT1G27435.1)	40.39	53.92	47.42	39.5	60.87	55.97	59.27	51.71	45.3075	56.955
gene_Solyc01g009860.3	Solyc01g009860.3	NAC domain-containing protein (AHRD V3.3 *** A0A2K3LZ45_TRIPR)	27.83	29.32	32.05	47.73	98.09	129.81	78.21	95.17	34.2325	100.32
gene_Solyc01g009870.3	Solyc01g009870.3	Glycerophosphodiester phosphodiesterase (AHRD V3.3 *** B6T3E4_MAIZE)	0.29	0.08	0.03	0.08	1.31	0.51	1.76	0.4	0.12	0.995
gene_Solyc01g009880.2	Solyc01g009880.2	Exocyst subunit Exo70 family protein (AHRD V3.3 *** A0A1S6GXB5_TOBAC)	0	0	0	0	0	0	0	0	0	0
gene_Solyc01g009890.1	Solyc01g009890.1	Glutaredoxin (AHRD V3.3 *** A0A2G9G4Q3_9LAMI)	0	0.56	0.38	0	0	0	0	0	0.235	0
gene_Solyc01g009900.3	Solyc01g009900.3	Glutaredoxin (AHRD V3.3 *** A0A1R3H2Z3_COCAP)	3.9	2.07	2.74	0.56	0.73	0.47	1.74	1.92	2.3175	1.215
gene_Solyc01g009910.1	Solyc01g009910.1	Glutaredoxin (AHRD V3.3 *** A0A1R3H2Z3_COCAP)	0	0	0.97	0	0	0	0.82	0	0.2425	0.205
gene_Solyc01g009920.3	Solyc01g009920.3	Histidine kinase-, DNA gyrase B-, and HSP90-like ATPase family protein (AHRD V3.3 *** A0A1P8BEQ3_ARATH)	0	0	0	0	0.02	0	0	0	0	0.005
gene_Solyc01g009930.3	Solyc01g009930.3	receptor-like protein 12 (AHRD V3.3 *** A0A1U8F9L9_CAPAN)	0	0.02	0	0.06	7.8	12.87	2.17	4.55	0.02	6.8475
gene_Solyc01g009935.2	Solyc01g009935.2	auxin-responsive protein SAUR71-like (AHRD V3.11 *** tr|A0A2I4E1N7|A0A2I4E1N7_9ROSI)	0	0	0	0	0	0	0	0	0	0
gene_Solyc01g009940.1	Solyc01g009940.1	5-methylthioadenosine/S-adenosylhomocysteine deaminase (AHRD V3.3 *** A0A2V4VVN3_PAEBA)	0	0	0	0	0	0	0	0	0	0
gene_Solyc01g009960.4	Solyc01g009960.4	Acyl-[acyl-carrier-protein] desaturase (AHRD V3.3 *** A0A2I4GZ93_9ROSI)	0	0	0	0	0	0.06	0	0.07	0	0.0325
gene_Solyc01g009970.3	Solyc01g009970.3	Hydrolase (AHRD V3.3 *** A0A2U1P3E1_ARTAN)	33.18	37.74	36.08	34.53	28.97	33.56	28.68	29.56	35.3825	30.1925
gene_Solyc01g009990.3	Solyc01g009990.3	Peptidyl-prolyl cis-trans isomerase (AHRD V3.3 *** A0A2G3DGA1_CAPCH)	241.13	539.81	470.11	257.5	180.5	133.84	211.55	216.04	377.137	185.482
gene_Solyc01g010000.3	Solyc01g010000.3	ACT domain-containing protein (AHRD V3.3 *** A0A1Q3BTU5_CEPFO)	15.35	16.75	13.72	19.04	14.86	16.22	14.88	19.76	16.215	16.43
gene_Solyc01g010020.3	Solyc01g010020.3	Calmodulin (AHRD V3.3 *** B6SJJ2_MAIZE)	21.07	20.78	20.5	30.08	67.82	54.83	63.35	56.75	23.1075	60.6875
gene_Solyc01g010030.3	Solyc01g010030.3	Proline-rich receptor-like protein kinase PERK13 (AHRD V3.3 *-* A0A2G3AJ74_CAPAN)	12.72	11.1	14.97	12.53	12.11	11.12	13.24	11.56	12.83	12.0075
gene_Solyc01g010050.3	Solyc01g010050.3	S-adenosylmethionine decarboxylase 3	116.18	88.3	128.46	120.95	143.19	130.62	166.83	152.86	113.472	148.375
gene_Solyc01g010060.2	Solyc01g010060.2	Unknown protein	13.4	3.21	1.91	10.3	69.54	86.63	53.85	61.02	7.205	67.76
gene_Solyc01g010080.3	Solyc01g010080.3	Potassium channel AKT1 (AHRD V3.3 *** A0A2G3AJ60_CAPAN)	0.65	0.34	0.02	0.31	1.03	0.62	0.77	0.74	0.33	0.79
gene_Solyc01g010130.4	Solyc01g010130.4	bHLH transcription factor 001	14.49	11.44	14.81	16.07	18.04	11.96	23.97	16.67	14.2025	17.66
gene_Solyc01g010140.1	Solyc01g010140.1	18S pre-ribosomal assembly protein gar2-like protein (AHRD V3.3 *** AT2G03810.7)	0	0	0	0	0	0	0	0.09	0	0.0225
gene_Solyc01g010150.3	Solyc01g010150.3	ACT domain-containing protein (AHRD V3.3 *** A0A2U1MM44_ARTAN)	3.64	4.14	4.05	4.04	6.57	7.64	6.24	6.4	3.9675	6.7125
gene_Solyc01g010160.3	Solyc01g010160.3	Beta-glucosidase 34 (AHRD V3.3 *-* A0A2G3DFM9_CAPCH)	0	0	0	0	0	0	0	0	0	0
gene_Solyc01g010170.2	Solyc01g010170.2	beta-glucosidase 40 (AHRD V3.3 --* XP_004228406.1)	0	0	0	0	0	0	0	0	0	0
gene_Solyc01g010180.3	Solyc01g010180.3	Unknown protein	12.47	6.67	8.86	21.27	75.56	114.57	84.99	75.91	12.3175	87.7575
gene_Solyc01g010210.1	Solyc01g010210.1	Unknown protein	0	0	0	0	0	0	0	0	0	0
gene_Solyc01g010215.1	Solyc01g010215.1	UBN2 domain-containing protein (AHRD V3.3 *-* A0A1Q3DGW3_CEPFO)	16.73	12.92	12.75	14.38	23.6	26.5	29.06	27.96	14.195	26.78
gene_Solyc01g010230.2	Solyc01g010230.2	MDIS1-interacting receptor like kinase 2 (AHRD V3.3 --* XP_024448779.1)	32.78	21.51	22.68	31.36	107.5	140.24	129.61	116.33	27.0825	123.42
gene_Solyc01g010240.3	Solyc01g010240.3	CRABS CLAW a	0	0	0	0	0	0	0	0	0	0
gene_Solyc01g010250.4	Solyc01g010250.4	6-phosphogluconolactonase (AHRD V3.3 *** B6U0H2_MAIZE)	11.74	9.93	9.2	13.3	18.72	23.09	20.46	15.53	11.0425	19.45
gene_Solyc01g010260.3	Solyc01g010260.3	Cytochrome 93A3 (AHRD V3.3 *** A0A1U8H5Z8_CAPAN)	0	0	0	0	0	0	0	0	0	0
gene_Solyc01g010270.3	Solyc01g010270.3	Protein SPIRAL1 (AHRD V3.3 *** A0A2G3DFN1_CAPCH)	20.53	13.93	14.01	32.8	47.24	41.28	58.73	49.64	20.3175	49.2225
gene_Solyc01g010280.3	Solyc01g010280.3	suppressor SRP40-like protein (AHRD V3.3 *-* AT2G03630.1)	0.19	0	0	0	0.05	0	0	0.11	0.0475	0.04
gene_Solyc01g010290.4	Solyc01g010290.4	Ureide permease (AHRD V3.3 *** A0A2R6PBP7_ACTCH)	7.12	6.78	6.87	7.72	16.54	17.38	14.84	15.48	7.1225	16.06
gene_Solyc01g010310.4	Solyc01g010310.4	Carbohydrate-binding X8 domain superfamily protein (AHRD V3.3 *** A0A1P8AZV6_ARATH)	5.95	9.36	14.27	3.78	6.01	4.85	10.69	6.82	8.34	7.0925
gene_Solyc01g010315.2	Solyc01g010315.2	Serine/threonine-protein phosphatase 7 long form-like protein (AHRD V3.11 *-* tr|A0A1J3IZ43|A0A1J3IZ43_NOCCA)	0	0	0	0	0	0	0	0	0	0
gene_Solyc01g010350.5	Solyc01g010350.5	triose phosphate/phosphate translocator, chloroplastic-like (AHRD V3.3 *** A0A2I4H880_9ROSI)|triose phosphate/phosphate translocator, chloroplastic-like (AHRD V3.11 *** tr|A0A2I4H880|A0A2I4H880_9ROSI)	0	0	0	0.04	0.04	0.11	0.05	0	0.01	0.05
gene_Solyc01g010360.3	Solyc01g010360.3	14-3-3 protein (AHRD V3.3 *** A0A200R871_9MAGN)	0.06	0	0	0	0	0	0	0	0.015	0
gene_Solyc01g010365.1	Solyc01g010365.1	Unknown protein	0	0	0	0	0	0	0	0	0	0
gene_Solyc01g010370.3	Solyc01g010370.3	S-adenosyl-L-methionine-dependent methyltransferases superfamily protein (AHRD V3.3 *** A0A2U1P6Q5_ARTAN)	3.02	3.72	5.25	3.9	4.24	3.47	4.35	3.54	3.9725	3.9
gene_Solyc01g010390.3	Solyc01g010390.3	Beta-glucosidase 34 (AHRD V3.3 *** A0A2G3DFM9_CAPCH)	5.77	4.37	5.72	5.66	11.33	12.01	11.84	10.14	5.38	11.33
gene_Solyc01g010400.1	Solyc01g010400.1	RlpA-like double-psi beta-barrel domain-containing protein (AHRD V3.3 *** A0A2U1M803_ARTAN)	0	0	0	0	0	0	0	0	0	0
gene_Solyc01g010410.3	Solyc01g010410.3	Zinc finger protein (AHRD V3.3 *** A0A200PRD7_9MAGN)	0	0.02	0.02	0.05	0.21	0.42	0.21	0.18	0.0225	0.255
gene_Solyc01g010430.4	Solyc01g010430.4	Actin cross-linking protein, putative (DUF569) (AHRD V3.3 *** Q8GXC9_ARATH)	7.33	2.58	2.9	12.02	36.03	38.62	21.35	28.07	6.2075	31.0175
gene_Solyc01g010440.5	Solyc01g010440.5	Glycine-rich protein (AHRD V3.11 *** tr|Q9LFX8|Q9LFX8_ARATH)	39.02	37.49	46.08	29.3	41.09	40.96	51.28	43.66	37.9725	44.2475
gene_Solyc01g010470.2	Solyc01g010470.2	5'-AMP-activated protein kinase subunit beta-2 (AHRD V3.3 *-* A0A1J3HGR2_NOCCA)	18.64	22.3	24.91	20.93	16.72	10.6	17.05	13.39	21.695	14.44
gene_Solyc01g010480.3	Solyc01g010480.3	Protein TWIN LOV 1 (AHRD V3.3 *** A0A2G3AIG6_CAPAN)	93.43	25.82	47.34	137.12	156.22	169.27	84.09	126.35	75.9275	133.982
gene_Solyc01g010490.5	Solyc01g010490.5	Cytochrome P450 (AHRD V3.3 *** A0A2U1NH79_ARTAN)|Cytochrome P450 (AHRD V3.11 *** tr|A0A2U1NH79|A0A2U1NH79_ARTAN)	0	0	0	0	0.03	0.05	0	0	0	0.02
gene_Solyc01g010500.3	Solyc01g010500.3	EIN3-binding F-box protein 1 (AHRD V3.3 *-* A0A2G2WKD4_CAPBA)	0	0	0	0	0	0	0	0	0	0
gene_Solyc01g010510.4	Solyc01g010510.4	Pentatricopeptide repeat-containing protein, mitochondrial (AHRD V3.3 *** A0A2G2X910_CAPBA)	0.95	1.26	1.86	1.46	2.08	1.89	2.48	1.72	1.3825	2.0425
gene_Solyc01g010520.3	Solyc01g010520.3	Helicase with zinc finger protein (AHRD V3.3 *** B3H5Y3_ARATH)	17.24	18.96	22.38	18.15	23.69	24.42	24.33	22.27	19.1825	23.6775
gene_Solyc01g010530.1	Solyc01g010530.1	Sugar transporter protein 5	0	0	0	0	0	0	0	0	0	0
gene_Solyc01g010540.3	Solyc01g010540.3	40S ribosomal protein S9 (AHRD V3.3 *** A0A1U8EPE0_CAPAN)	99.08	140.93	148.48	67.75	96.9	101.72	132.05	119.82	114.06	112.623
gene_Solyc01g010550.1	Solyc01g010550.1	Unknown protein	0	0.21	0	0	0	0	0.2	0.16	0.0525	0.09
gene_Solyc01g010570.5	Solyc01g010570.5	Mucin-related protein (AHRD V3.11 *** tr|A0A2U1LU51|A0A2U1LU51_ARTAN)	13.73	17.38	21.43	13.23	18.74	16.8	19.38	17.22	16.4425	18.035
gene_Solyc01g010580.3	Solyc01g010580.3	40S ribosomal protein S9 (AHRD V3.3 *** A0A1U8EPE0_CAPAN)	200.25	222.41	247.65	148.12	194.57	185.31	265.97	236	204.607	220.463
gene_Solyc01g010590.2	Solyc01g010590.2	Peptidyl-prolyl cis-trans isomerase (AHRD V3.3 *** A0A1U8HBC6_CAPAN)	16.55	17.33	17.86	18.43	30.64	35.48	29.69	26.51	17.5425	30.58
gene_Solyc01g010600.4	Solyc01g010600.4	Homeobox-leucine zipper protein HOX21 (AHRD V3.3 *** A0A1U8ELC5_CAPAN)	0.38	0.22	0.36	0.25	0.08	0	0.2	0.08	0.3025	0.09
gene_Solyc01g010640.3	Solyc01g010640.3	NAD(P)-linked oxidoreductase superfamily protein (AHRD V3.3 *** Q949S6_ARATH)	142.72	138.94	138.65	118.53	62.92	41.77	63.42	76.84	134.71	61.2375
gene_Solyc01g010650.3	Solyc01g010650.3	UDP-galactose UDP-glucose transporter 3-like protein (AHRD V3.3 *** A0A2K3NS07_TRIPR)	13.25	9.45	10.49	12.21	17.41	21.51	18.73	15.5	11.35	18.2875
gene_Solyc01g010660.3	Solyc01g010660.3	Protein kinase 2B, chloroplastic (AHRD V3.3 *** A0A2G3AIH7_CAPAN)	9.68	7.69	10.03	7.88	21.52	18.23	26.64	17.29	8.82	20.92
gene_Solyc01g010670.3	Solyc01g010670.3	Unknown protein	0	0	0	0	0	0	0	0	0	0
gene_Solyc01g010690.1	Solyc01g010690.1	Quinoprotein alcohol dehydrogenase-like superfamily (AHRD V3.3 *** A0A2U1NBT6_ARTAN)	0.11	0	0.1	0	0.11	0.06	0	0	0.0525	0.0425
gene_Solyc01g010700.3	Solyc01g010700.3	SNF1-related protein kinase regulatory subunit gamma-1-like (AHRD V3.3 *** A0A2G3DFN0_CAPCH)	13.79	14.01	12.5	10.37	10.37	12.91	11.97	10.09	12.6675	11.335
gene_Solyc01g010710.5	Solyc01g010710.5	Carboxypeptidase (AHRD V3.3 *** A0A2I4FWA2_9ROSI)|Carboxypeptidase (AHRD V3.11 *** tr|A0A2I4FWA2|A0A2I4FWA2_9ROSI)	3.45	2.61	2.58	6.36	9.23	5.46	11.07	8.29	3.75	8.5125
gene_Solyc01g010720.4	Solyc01g010720.4	Carboxypeptidase (AHRD V3.3 *** A0A2I4FWA2_9ROSI)	0	0	0	0	0	0	0.04	0	0	0.01
gene_Solyc01g010740.5	Solyc01g010740.5	Pectate lyase (AHRD V3.11 *** tr|A0A2G3DIQ3|A0A2G3DIQ3_CAPCH)	0	0	0	0	0	0.07	0	0	0	0.0175
gene_Solyc01g010750.4	Solyc01g010750.4	Ricin B lectin domain (AHRD V3.3 *-* A0A200Q0G6_9MAGN)	117.05	86.95	105.56	97.11	118.01	179.64	140.11	147.36	101.668	146.28
gene_Solyc01g010760.3	Solyc01g010760.3	Mitochondrial outer membrane protein porin (AHRD V3.3 *** A0A2K3KY08_TRIPR)	40.9	53.12	57.14	35.74	69.01	106.88	70.89	64.82	46.725	77.9
gene_Solyc01g010770.4	Solyc01g010770.4	Hypersensitive-induced response protein (AHRD V3.11 *** tr|Q6UNT3|Q6UNT3_CUCSA)	18.11	8.85	14	18.59	52.94	64.96	48.74	43.14	14.8875	52.445
gene_Solyc01g010780.4	Solyc01g010780.4	Protein kinase superfamily protein (AHRD V3.3 *** A0A2U1NYF7_ARTAN)	17.94	12.52	17.77	18.37	23.22	22.01	24.19	23.5	16.65	23.23
gene_Solyc01g010820.3	Solyc01g010820.3	Cullin (AHRD V3.3 *** A0A2U1PKA1_ARTAN)	14.06	13.73	15.72	14.37	19.35	23.18	19.06	16.72	14.47	19.5775
gene_Solyc01g010830.4	Solyc01g010830.4	Haloacid dehalogenase-like hydrolase-like protein (AHRD V3.3 *** Q6Z026_ORYSJ),Pfam:PF13419	13.51	14.73	15.37	14.57	17.23	15.89	15.9	14.09	14.545	15.7775
gene_Solyc01g010840.1	Solyc01g010840.1	Unknown protein	0	0	0	0	0	0	0	0	0	0
gene_Solyc01g010860.3	Solyc01g010860.3	Sphinganine C(4)-monooxygenase 1 (AHRD V3.3 *** A0A2G3DFM4_CAPCH)	9.07	8.17	10.64	10.42	18.64	18.98	15.98	14.19	9.575	16.9475
gene_Solyc01g010870.3	Solyc01g010870.3	S-adenosyl-L-methionine-dependent methyltransferases superfamily protein (AHRD V3.3 *** A0A2U1LK68_ARTAN)	12.57	15.41	16.42	16.87	33.27	63.02	35.28	30.32	15.3175	40.4725
gene_Solyc01g010880.3	Solyc01g010880.3	RING/FYVE/PHD zinc finger superfamily protein (AHRD V3.3 *** A0A2U1NXA0_ARTAN)	6.15	6.98	7.31	9.76	12.52	12.83	13.43	12.78	7.55	12.89
gene_Solyc01g010890.4	Solyc01g010890.4	Expansin (AHRD V3.3 *** K4ATT2_SOLLC)	0	0	0	0	0	0	0	0	0	0
gene_Solyc01g010900.3	Solyc01g010900.3	Cytochrome P450 (AHRD V3.3 *** A0A200QEP7_9MAGN)	0	0	0	0	0	0	0	0	0	0
gene_Solyc01g010910.2	Solyc01g010910.2	MYB transcription factor (AHRD V3.3 *-* A0A0U3IU11_MESCR)	0.86	2.37	2.29	0.65	0.79	1.71	3.21	1.38	1.5425	1.7725
gene_Solyc01g010920.2	Solyc01g010920.2	O-fucosyltransferase (AHRD V3.3 *-* A0A2P5G0B7_TREOI)	0.94	1.15	1.54	0	0.6	0	0.54	0.74	0.9075	0.47
gene_Solyc01g010930.5	Solyc01g010930.5	O-fucosyltransferase family protein (AHRD V3.11 *** tr|A0A2U1NIF6|A0A2U1NIF6_ARTAN)	2.59	2.28	3.14	3.7	4.51	4.11	4.63	3.51	2.9275	4.19
gene_Solyc01g010940.3	Solyc01g010940.3	Transmembrane emp24 domain-containing protein p24delta7 (AHRD V3.3 *** A0A2G3AIH0_CAPAN)	19.62	22.53	23.95	26.74	39.95	52.25	37.56	40.48	23.21	42.56
gene_Solyc01g010950.3	Solyc01g010950.3	MAP kinase kinase kinase 2	13.25	9.35	10.56	14.58	18.06	22.67	20.61	17.71	11.935	19.7625
gene_Solyc01g010960.3	Solyc01g010960.3	60S ribosomal protein L35-like (AHRD V3.3 *-* A0A2I4GBA7_9ROSI)	0	0	0	0	0	0	0	0	0	0
gene_Solyc01g010970.3	Solyc01g010970.3	Argonaute7	1.29	0.85	1.14	1.02	1.08	1.57	1.32	1.03	1.075	1.25
gene_Solyc01g010990.3	Solyc01g010990.3	Son of sevenless protein (AHRD V3.11 *** tr|Q9LQY7|Q9LQY7_ARATH)	7.46	5.12	5.97	8.05	11.87	11.14	10.22	9.47	6.65	10.675
gene_Solyc01g011000.3	Solyc01g011000.3	Eukaryotic translation initiation factor 5A (AHRD V3.3 *** A0A1U8HES8_CAPAN)	179.64	233.82	233.82	182.43	280.82	351.63	297.11	279.62	207.428	302.295
gene_Solyc01g011020.2	Solyc01g011020.2	Unknown protein	0	0	0	0	0	0	0	0	0	0
gene_Solyc01g011030.3	Solyc01g011030.3	RING/U-box superfamily protein (AHRD V3.3 *** A0A2K3MXG0_TRIPR)	8.86	6.86	8.67	8.24	8.22	8.51	8.89	8.88	8.1575	8.625
gene_Solyc01g011040.3	Solyc01g011040.3	Leucine-rich repeat receptor-like protein kinase (AHRD V3.3 *** A0A2R6RFK8_ACTCH)	29.69	27.97	34.49	33.42	59.11	72.34	58.75	60.15	31.3925	62.5875
gene_Solyc01g011050.3	Solyc01g011050.3	leucine rich repeat protein	0	0	0	0	0	0	0	0	0	0
gene_Solyc01g011060.1	Solyc01g011060.1	Maturase (AHRD V3.3 *-* O79414_SOLTU)	0	0	0	0	0	0	0	0	0	0
gene_Solyc01g011070.1	Solyc01g011070.1	Unknown protein	0	0	0	0	0	0	0	0	0	0
gene_Solyc01g011090.4	Solyc01g011090.4	Phospholipid-transporting ATPase (AHRD V3.3 *-* A0A1U8GCQ9_CAPAN)	5.78	2.69	3.54	7.09	10.01	1.65	12.34	5.44	4.775	7.36
gene_Solyc01g011100.2	Solyc01g011100.2	Phospholipid-transporting ATPase (AHRD V3.3 *** A0A1U8GCQ9_CAPAN)	25.31	19.83	26.64	31.01	39.53	43.34	37.1	33.36	25.6975	38.3325
gene_Solyc01g011105.1	Solyc01g011105.1	CLAVATA3/ESR (CLE)-related protein 25-like (AHRD V3.3 *-* A0A2I4EI69_9ROSI)	2.68	2.02	1.4	1.78	2.34	1.27	1.15	1.3	1.97	1.515
gene_Solyc01g011110.1	Solyc01g011110.1	Unknown protein	0	0	0	0	0	0	0	0	0	0
gene_Solyc01g011115.1	Solyc01g011115.1	aspartic proteinase-like protein 2 (AHRD V3.3 *-* A0A1S4D538_TOBAC)	0	0	0	0	0	0	0	0	0	0
gene_Solyc01g011117.1	Solyc01g011117.1	protein TIFY 9-like (AHRD V3.3 --* XP_025884767.1)	0	0	0	0	0	0	0	0	0	0
gene_Solyc01g011150.2	Solyc01g011150.2	Glyceraldehyde-3-phosphate dehydrogenase 3, cytosolic (AHRD V3.11 *-* tr|A0A2G3DF58|A0A2G3DF58_CAPCH)	0	0	0	0	0	0	0	0	0	0
gene_Solyc01g011170.1	Solyc01g011170.1	Unknown protein	0	0	0	0	0	0	0	0	0	0
gene_Solyc01g011200.3	Solyc01g011200.3	aspartic proteinase-like protein 2 (AHRD V3.3 *-* A0A1S4D538_TOBAC)	1.15	1.7	0.86	1.57	1.4	2.69	1.83	1.8	1.32	1.93
gene_Solyc01g011220.3	Solyc01g011220.3	Aspartic proteinase-like protein 2 (AHRD V3.3 *-* A0A1J6IK01_NICAT)	0	0.43	0	0.36	0	0	0.44	0	0.1975	0.11
gene_Solyc01g011230.3	Solyc01g011230.3	Eukaryotic aspartyl protease family protein (AHRD V3.3 *-* Q0WQ50_ARATH)	0	0	0	0	0	0	0	0	0	0
gene_Solyc01g011260.1	Solyc01g011260.1	Aspartic proteinase-like protein 2 (AHRD V3.3 *-* A0A1J6IK01_NICAT)	0	0	0	0	0	0	0	0	0	0
gene_Solyc01g011273.1	Solyc01g011273.1	Unknown protein	0	0	0	0	0	0	0	0	0	0
gene_Solyc01g011277.1	Solyc01g011277.1	High mobility group B protein 10 (AHRD V3.3 *-* A0A2G2X5K3_CAPBA)	0.2	0	0	0	0	0.29	0	0	0.05	0.0725
gene_Solyc01g011300.1	Solyc01g011300.1	Aspartic proteinase-like protein 2 (AHRD V3.3 *-* A0A1J6IK01_NICAT)	0	0	0	0	0	0	0	0	0	0
gene_Solyc01g011310.3	Solyc01g011310.3	aspartic proteinase-like protein 2 (AHRD V3.11 *-* tr|A0A1S4C1I7|A0A1S4C1I7_TOBAC)	0	0	0	0	0	0	0	0	0	0
gene_Solyc01g011330.3	Solyc01g011330.3	Aspartic proteinase-like protein 2 (AHRD V3.3 *-* A0A1J6IK01_NICAT)	0	0	0	0	0	0	0	0	0	0
gene_Solyc01g011340.3	Solyc01g011340.3	protein phosphatase 2A catalytic subunit 2	53.72	42.06	51.98	58.9	70.79	78.02	65.92	63.87	51.665	69.65
gene_Solyc01g011350.3	Solyc01g011350.3	DUF3755 domain-containing protein (AHRD V3.3 *** A0A1Q3D9X4_CEPFO)	8.14	8.16	10.75	9.46	9.63	13.21	10.43	8.36	9.1275	10.4075
gene_Solyc01g011390.2	Solyc01g011390.2	basic-leucine zipper transcription factor A (AHRD V3.3 *-* XP_021809091.1)	0	0	0	0	0	0	0	0	0	0
gene_Solyc01g011400.2	Solyc01g011400.2	Non-functional NADPH-dependent codeinone reductase 2 (AHRD V3.11 *-* tr|A0A2G3A0P9|A0A2G3A0P9_CAPAN)	0	0	0	0	0	0	0	0	0	0
gene_Solyc01g011413.1	Solyc01g011413.1	Unknown protein	0	0	0	0	0	0.08	0	0.17	0	0.0625
gene_Solyc01g011417.1	Solyc01g011417.1	Photosystem II CP47 reaction center protein (AHRD V3.3 *-* A0A140JZJ0_GYMST)	0	0	0	0	0	0	0	0	0	0
gene_Solyc01g011430.4	Solyc01g011430.4	O-acyltransferase WSD1-like (AHRD V3.3 *** A0A2I4EG31_9ROSI)	0.03	0	0.06	0.04	0	0.13	0.04	0.14	0.0325	0.0775
gene_Solyc01g011435.1	Solyc01g011435.1	Defensin-like protein 1 (AHRD V3.3 *** A0A1U8FEJ7_CAPAN),Pfam:PF00304	0	0	0	0	0	0	0	0	0	0
gene_Solyc01g011460.3	Solyc01g011460.3	Unknown protein	0	0.19	0	0	0.55	0.26	0	0	0.0475	0.2025
gene_Solyc01g011465.1	Solyc01g011465.1	Unknown protein	0	0	0.14	0.16	0	0.14	0	0.16	0.075	0.075
gene_Solyc01g011470.1	Solyc01g011470.1	Kirola (AHRD V3.3 *-* A0A2U1MSV5_ARTAN)	0	0	0	1.89	0	0	0	0	0.4725	0
gene_Solyc01g011480.1	Solyc01g011480.1	Photosystem II CP43 reaction center protein (AHRD V3.3 *-* A0A2G2VUH1_CAPBA)	0	0	0	0	0	0	0	0	0	0
gene_Solyc01g011490.1	Solyc01g011490.1	O-acyltransferase WSD1-like (AHRD V3.3 *-* A0A2I4EG31_9ROSI)	0	0	0	0	0	0	0	0	0	0
gene_Solyc01g011495.1	Solyc01g011495.1	Defensin-like protein 1 (AHRD V3.3 *** A0A1U8FEJ7_CAPAN),Pfam:PF00304	0	0.09	0	0	0	0	0	0	0.0225	0
gene_Solyc01g011500.1	Solyc01g011500.1	Unknown protein	0	0	0	0	0	0	0	0	0	0
gene_Solyc01g011510.4	Solyc01g011510.4	Aldehyde dehydrogenase (AHRD V3.3 *** A0A200Q0A3_9MAGN)	22.25	34.82	32.2	42.29	76.44	54.5	77.15	59.63	32.89	66.93
gene_Solyc01g011520.2	Solyc01g011520.2	Endoribonuclease Dicer-like protein 2 (AHRD V3.3 *-* A0A2G2Y661_CAPAN)	0	0	0	0	0	0	0	0	0	0
gene_Solyc01g011530.1	Solyc01g011530.1	Endoribonuclease Dicer-like protein 2 (AHRD V3.3 *-* A0A2G2Y661_CAPAN)	0	0	0	0	0	0	0	0	0	0
gene_Solyc01g011540.1	Solyc01g011540.1	Endoribonuclease Dicer-like protein 2 (AHRD V3.3 *-* A0A2G2Y661_CAPAN)	0	0	0	0	0	0	0	0	0	0
gene_Solyc01g012540.1	Solyc01g012540.1	Endoribonuclease Dicer-like protein 2 (AHRD V3.3 *-* A0A2G2Y661_CAPAN)	0	0	0	0	0	0	0	0	0	0
gene_Solyc01g012550.1	Solyc01g012550.1	Endoribonuclease Dicer-like protein 2 (AHRD V3.3 *-* A0A2G3B0Q1_CAPCH)	0	0	0	0	0	0	0	0	0	0
gene_Solyc01g012560.1	Solyc01g012560.1	Endoribonuclease Dicer-like protein 2 (AHRD V3.3 *-* A0A2G3B0Q1_CAPCH)	0	0	0	0	0	0	0	0	0	0
gene_Solyc01g012580.1	Solyc01g012580.1	Endoribonuclease Dicer-like protein 2 (AHRD V3.3 *-* A0A2G2Y661_CAPAN)	0	0	0	0	0	0	0	0	0	0
gene_Solyc01g012590.1	Solyc01g012590.1	Endoribonuclease Dicer-like protein 2 (AHRD V3.3 *-* A0A2G3B0R0_CAPCH)	0	0	0	0	0	0	0	0	0	0
gene_Solyc01g012610.1	Solyc01g012610.1	Endoribonuclease Dicer-like protein 2 (AHRD V3.3 *-* A0A2G2VE65_CAPBA)	0	0	0	0	0	0	0	0	0	0
gene_Solyc01g012650.1	Solyc01g012650.1	Endoribonuclease Dicer-like protein 2 (AHRD V3.3 *-* A0A2G2Y661_CAPAN)	0	0	0	0	0	0	0	0	0	0
gene_Solyc01g012670.3	Solyc01g012670.3	Endoribonuclease Dicer-like protein 2 (AHRD V3.3 *-* A0A2G2Y661_CAPAN)	0	0	0	0	0	0	0	0	0	0
gene_Solyc01g012680.1	Solyc01g012680.1	Endoribonuclease Dicer-like protein 2 (AHRD V3.3 *-* A0A2G3B0Q1_CAPCH)	0	0	0	0	0	0	0	0	0	0
gene_Solyc01g012690.1	Solyc01g012690.1	receptor-like protein 12 (AHRD V3.3 *-* A0A1U8DTH8_CAPAN)	0	0	0	0	0	0	0	0	0	0
gene_Solyc01g012700.4	Solyc01g012700.4	Aldehyde dehydrogenase (AHRD V3.3 *** A0A200Q0A3_9MAGN)	0	0	0	0	0	0	0	0	0	0
gene_Solyc01g012720.1	Solyc01g012720.1	Endoribonuclease Dicer-like protein 2 (AHRD V3.3 *-* A0A2G2VE75_CAPBA)	0	0	0	0	0	0	0	0	0	0
gene_Solyc01g012730.1	Solyc01g012730.1	Endoribonuclease Dicer-like protein 2 (AHRD V3.3 *-* A0A2G3B0R0_CAPCH)	0	0	0	0	0	0	0	0	0	0
gene_Solyc01g012740.1	Solyc01g012740.1	Endoribonuclease Dicer-like protein 2 (AHRD V3.3 *-* A0A2G2Y661_CAPAN)	0	0	0	0	0	0	0	0	0	0
gene_Solyc01g012760.1	Solyc01g012760.1	Aldehyde dehydrogenase (AHRD V3.3 *-* A0A200Q0A3_9MAGN)	0	0	0	0	0	0	0	0	0	0
gene_Solyc01g013760.1	Solyc01g013760.1	Endoribonuclease Dicer-like protein 2 (AHRD V3.3 *-* A0A2G2Y661_CAPAN)	0	0	0	0	0	0	0	0	0	0
gene_Solyc01g013780.1	Solyc01g013780.1	Endoribonuclease Dicer-like protein 2 (AHRD V3.3 *-* A0A2G2Y661_CAPAN)	0	0	0	0	0	0	0	0	0	0
gene_Solyc01g013790.1	Solyc01g013790.1	Endoribonuclease Dicer-like protein 2 (AHRD V3.3 *-* A0A2G3B0Q1_CAPCH)	0	0	0	0	0	0	0	0	0	0
gene_Solyc01g013810.1	Solyc01g013810.1	Endoribonuclease Dicer-like protein 2 (AHRD V3.3 *-* A0A2G3B0Q1_CAPCH)	0	0	0	0	0	0	0	0	0	0
gene_Solyc01g013820.1	Solyc01g013820.1	endoribonuclease Dicer homolog 2 (AHRD V3.3 --* XP_006428678.1)	0	0	0	0	0	0	0	0	0	0
gene_Solyc01g013840.1	Solyc01g013840.1	Endoribonuclease Dicer-like protein 2 (AHRD V3.3 *-* A0A2G2Y661_CAPAN)	0	0	0	0	0	0	0	0	0	0
gene_Solyc01g013850.1	Solyc01g013850.1	Endoribonuclease Dicer-like protein 2 (AHRD V3.3 *-* A0A2G3B0R0_CAPCH)	0	0	0	0	0	0	0	0	0	0
gene_Solyc01g013860.1	Solyc01g013860.1	Endoribonuclease Dicer-like protein 2 (AHRD V3.3 *-* A0A2G2VE65_CAPBA)	0	0	0	0	0	0	0	0	0	0
gene_Solyc01g013870.1	Solyc01g013870.1	receptor-like protein 12 (AHRD V3.3 *-* A0A1U7XMD6_NICSY)	0	0	0	0	0	0	0	0	0	0
gene_Solyc01g013880.1	Solyc01g013880.1	receptor-like protein 12 (AHRD V3.3 *-* A0A1U8DTH8_CAPAN)	0	0	0	0	0	0	0	0	0	0
gene_Solyc01g013883.2	Solyc01g013883.2	Aldehyde dehydrogenase (AHRD V3.11 *-* tr|A0A1J7GTI3|A0A1J7GTI3_LUPAN)	0	0	0	0	0	0.36	0.16	0	0	0.13
gene_Solyc01g013887.1	Solyc01g013887.1	Unknown protein	0	0	0	0	0	0	0	0	0	0
gene_Solyc01g013890.3	Solyc01g013890.3	Aldehyde dehydrogenase (AHRD V3.3 *** A0A200Q0A3_9MAGN)	0	0.06	0	0	0	0	0.06	0	0.015	0.015
gene_Solyc01g013910.1	Solyc01g013910.1	Endoribonuclease Dicer 2b (AHRD V3.3 *-* A0A164W6J8_SOLLC)	0	0	0	0	0	0	0	0	0	0
gene_Solyc01g013920.1	Solyc01g013920.1	Endoribonuclease Dicer-like protein 2 (AHRD V3.3 *-* A0A2G2Y661_CAPAN)	0	0	0	0	0	0	0	0	0	0
gene_Solyc01g013930.1	Solyc01g013930.1	Endoribonuclease Dicer-like protein 2 (AHRD V3.3 *-* A0A2G3B0Q1_CAPCH)	0	0	0	0	0	0	0	0	0	0
gene_Solyc01g013970.1	Solyc01g013970.1	Plastid transcriptionally active 3 (AHRD V3.3 *-* F4J3M2_ARATH)	0	0	0	0	0	0	0	0	0	0
gene_Solyc01g013975.1	Solyc01g013975.1	Unknown protein	0	0	0	0	0	0	0	0	0	0
gene_Solyc01g013980.1	Solyc01g013980.1	Vacuolar protein-sorting-associated protein 33-like protein (AHRD V3.3 *-* A0A2G3CIT9_CAPCH)	0	0	0	0	0	0	0	0	0	0
gene_Solyc01g013985.1	Solyc01g013985.1	Unknown protein	0	0	0	0	0	0	0	0	0	0
gene_Solyc01g013990.1	Solyc01g013990.1	Unknown protein	0	0	0	0	0	0	0	0	0	0
gene_Solyc01g013995.2	Solyc01g013995.2	B3 domain-containing transcription factor VRN1-like isoform X1 (AHRD V3.3 --* A0A2I4FEY9_9ROSI)	0	0	0	0	0	0	0	0	0	0
gene_Solyc01g014000.1	Solyc01g014000.1	Plastid transcriptionally active 3 (AHRD V3.3 *-* F4J3M2_ARATH)	0	0	0	0	0	0	0	0	0	0
gene_Solyc01g014010.1	Solyc01g014010.1	Unknown protein	0	0	0	0	0	0	0	0	0	0
gene_Solyc01g014020.1	Solyc01g014020.1	Hcr9-OR2C (AHRD V3.3 *-* Q4VSU3_SOLPI)	0	0	0	0	0	0	0	0	0	0
gene_Solyc01g014050.1	Solyc01g014050.1	asparagine-rich protein-like (AHRD V3.3 *-* XP_020397117.1)	0	0	0	0	0	0	0	0	0	0
gene_Solyc01g014060.3	Solyc01g014060.3	Plastocyanin-like (AHRD V3.3 *-* A0A200Q508_9MAGN)	0	0	0	0	0	0	0	0	0	0
gene_Solyc01g014065.2	Solyc01g014065.2	Cupredoxin (AHRD V3.11 *** tr|A0A2U1PP75|A0A2U1PP75_ARTAN)	0	0	0	0	0	0	0	0	0	0
gene_Solyc01g014070.1	Solyc01g014070.1	Cupredoxin (AHRD V3.3 *-* A0A2U1PP75_ARTAN)	0	0	0	0	0	0	0	0	0	0
gene_Solyc01g014090.1	Solyc01g014090.1	Synaptotagmin-4 (AHRD V3.3 *-* A0A2G2X4F1_CAPBA)	0	0	0	0	0	0	0	0	0	0
gene_Solyc01g014100.3	Solyc01g014100.3	CLE protein 1	0	0	0	0	0.5	0.48	0	0	0	0.245
gene_Solyc01g014105.1	Solyc01g014105.1	IRK-interacting protein (AHRD V3.3 *** A0A2I4FH54_9ROSI)	10.91	10.25	13.79	9.29	9.08	10.35	10.57	8.39	11.06	9.5975
gene_Solyc01g014130.3	Solyc01g014130.3	receptor-like protein 12 (AHRD V3.11 *-* tr|A0A1U8DTH8|A0A1U8DTH8_CAPAN)	0	0	0	0	0	0	0	0	0	0
gene_Solyc01g014140.3	Solyc01g014140.3	receptor-like protein 12 (AHRD V3.3 *-* A0A2G2YW48_CAPAN)	1.18	7.24	7.17	4.76	11.81	13.02	11.19	11.97	5.0875	11.9975
gene_Solyc01g014150.1	Solyc01g014150.1	NL0E (AHRD V3.3 *-* Q9ZS81_SOLLC)	0.38	0	0.12	0.14	0	0.62	0	0.28	0.16	0.225
gene_Solyc01g014160.1	Solyc01g014160.1	receptor-like protein 12 (AHRD V3.3 *-* A0A1U8DTH8_CAPAN)	0	0	0	0	0	0.04	0	0	0	0.01
gene_Solyc01g014170.1	Solyc01g014170.1	receptor-like protein 12 (AHRD V3.3 *-* A0A1U7XMD6_NICSY)	0	0	0	0	0	0	0	0	0	0
gene_Solyc01g014210.1	Solyc01g014210.1	ADP,ATP carrier protein, mitochondrial (AHRD V3.3 *** A0A2G3CB84_CAPCH)	0	0	0	0	0	0	0	0	0	0
gene_Solyc01g014220.3	Solyc01g014220.3	DUF616 domain-containing protein (AHRD V3.3 *-* A0A1Q3BIE2_CEPFO)	0	0	0	0	0	0	0	0	0	0
gene_Solyc01g014240.1	Solyc01g014240.1	TMV resistance protein N (AHRD V3.3 *-* A0A2G2VDZ1_CAPBA)	0	0	0	0	0	0	0	0	0	0
gene_Solyc01g014260.1	Solyc01g014260.1	Unknown protein	0	0	0	0	0	0	0	0	0	0
gene_Solyc01g014270.3	Solyc01g014270.3	Unknown protein	33.17	28.2	27.24	42.16	39.73	36.06	37.85	33.21	32.6925	36.7125
gene_Solyc01g014275.1	Solyc01g014275.1	glycine-rich cell wall structural protein-like (AHRD V3.3 *-* XP_019067541.1)	13.06	8	14.52	3.24	3.97	2.02	12.75	4.41	9.705	5.7875
gene_Solyc01g014300.1	Solyc01g014300.1	receptor-like protein 12 (AHRD V3.3 *-* A0A2G2YW48_CAPAN)	0	0	0	0	0	0	0	0	0	0
gene_Solyc01g014315.1	Solyc01g014315.1	Unknown protein	0	0	0	0	0	0	0	0	0	0
gene_Solyc01g014320.4	Solyc01g014320.4	S-adenosyl-L-methionine-dependent methyltransferases superfamily protein (AHRD V3.3 *** A0A2U1QHF5_ARTAN)	1.61	2.33	1.39	5.38	3.12	3.06	2.07	4.58	2.6775	3.2075
gene_Solyc01g014340.2	Solyc01g014340.2	E3 ubiquitin-protein ligase BRE1A-like (AHRD V3.11 --* XP_010314382.1)	0	0	0	0	0	0	0	0	0	0
gene_Solyc01g014350.1	Solyc01g014350.1	Protein kinase family protein (AHRD V3.3 *-* F4ISN5_ARATH)	0	0	0	0	0	0	0	0	0	0
gene_Solyc01g014355.1	Solyc01g014355.1	Unknown protein	0	0	0	0	0	0	0	0	0	0
gene_Solyc01g014360.1	Solyc01g014360.1	4-hydroxy-4-methyl-2-oxoglutarate aldolase (AHRD V3.3 --* A0A2G3CF74_CAPCH)	0	0	0	0	0	0	0	0	0	0
gene_Solyc01g014367.1	Solyc01g014367.1	Unknown protein	0	0	0	0	0	0	0	0	0	0
gene_Solyc01g014370.2	Solyc01g014370.2	Synaptotagmin-4 (AHRD V3.3 *-* A0A2G2YVG9_CAPAN)	0	0	0	0	0	0	0	0	0	0
gene_Solyc01g014373.1	Solyc01g014373.1	IRK-interacting protein (AHRD V3.3 *** A0A2I4FH54_9ROSI)	9.63	9.55	10.6	9.62	7.2	5.59	5.96	5.83	9.85	6.145
gene_Solyc01g014390.3	Solyc01g014390.3	Unknown protein	0	0	0	0	0	0	0	0	0	0
gene_Solyc01g014410.1	Solyc01g014410.1	Dicer-like protein 2 (AHRD V3.3 *-* F8SXT7_NICAT)	0	0	0	0	0	0	0	0	0	0
gene_Solyc01g014420.1	Solyc01g014420.1	Endoribonuclease Dicer-like protein 2 (AHRD V3.3 *-* A0A2G2Y661_CAPAN)	0	0	0	0	0	0	0	0	0	0
gene_Solyc01g014430.1	Solyc01g014430.1	Endoribonuclease Dicer-like protein 2 (AHRD V3.3 *-* A0A2G2Y661_CAPAN)	0	0	0	0	0	0	0	0	0	0
gene_Solyc01g014450.1	Solyc01g014450.1	Dicer-like 2 protein (AHRD V3.3 *-* H9N4C7_NICAT)	0	0	0	0	0	0	0	0	0	0
gene_Solyc01g014470.1	Solyc01g014470.1	Unknown protein	0	0	0	0.36	0.93	0.3	0.91	0	0.09	0.535
gene_Solyc01g014480.3	Solyc01g014480.3	ETHYLENE INSENSITIVE 3-like 3 protein (AHRD V3.3 *** A0A2G3AJ97_CAPAN)	6.06	5.53	6.37	7.64	9.93	10.42	9.95	7.75	6.4	9.5125
gene_Solyc01g014490.4	Solyc01g014490.4	DNA topoisomerase 6 subunit B (AHRD V3.3 *** A0A2I4GDF3_9ROSI)	9.92	8.3	10.07	11.04	15.46	14.98	15.38	12.48	9.8325	14.575
gene_Solyc01g014520.1	Solyc01g014520.1	Receptor-like protein kinase (AHRD V3.3 *** A0A2U1PPA0_ARTAN)	0	0	0	0	0	0	0	0	0	0
gene_Solyc01g014530.2	Solyc01g014530.2	G-type lectin S-receptor-like serine/threonine-protein kinase (AHRD V3.3 *-* A0A2K3PIJ6_TRIPR)	0	0	0	0	0	0	0	0	0	0
gene_Solyc01g014534.2	Solyc01g014534.2	ethylene-responsive transcription factor CRF2 isoform X2 (AHRD V3.11 *-* XP_004228492.1)	0	0	0	0	0	0	0	0	0	0
gene_Solyc01g014540.3	Solyc01g014540.3	G-type lectin S-receptor-like serine/threonine-protein kinase (AHRD V3.3 --* A0A2K3NTH2_TRIPR)	0	0	0	0	0	0	0	0	0	0
gene_Solyc01g014550.3	Solyc01g014550.3	Receptor-like protein kinase (AHRD V3.3 *** A0A2U1PPA0_ARTAN)	0	0	0	0	0	0	0	0	0	0
gene_Solyc01g014560.4	Solyc01g014560.4	G-type lectin S-receptor-like serine/threonine-protein kinase (AHRD V3.3 *** A0A2K3PIJ6_TRIPR)	0	0	0	0	0	0	0	0	0	0
gene_Solyc01g014561.2	Solyc01g014561.2	Ethylene-responsive transcription factor CRF4 (AHRD V3.11 *-* tr|A0A2G3DF40|A0A2G3DF40_CAPCH)	0	0	0	0	0	0	0	0	0	0
gene_Solyc01g014562.2	Solyc01g014562.2	Ethylene-responsive transcription factor (AHRD V3.11 *** tr|A0A2G3AHW6|A0A2G3AHW6_CAPAN)	0	0	0	0	0	0	0	0	0	0
gene_Solyc01g014566.2	Solyc01g014566.2	Ethylene-responsive transcription factor CRF6 (AHRD V3.11 *-* tr|A0A2G2W6M7|A0A2G2W6M7_CAPBA)	0	0	0	0	0	0	0	0	0	0
gene_Solyc01g014620.1	Solyc01g014620.1	Unknown protein	1.4	0.64	1.31	0.56	1.41	2.19	1.45	2.15	0.9775	1.8
gene_Solyc01g014623.2	Solyc01g014623.2	Ethylene-responsive transcription factor CRF4 (AHRD V3.11 *-* tr|A0A2G3DF40|A0A2G3DF40_CAPCH)	0	0	0	0	0	0	0	0	0	0
gene_Solyc01g014640.1	Solyc01g014640.1	G-type lectin S-receptor-like serine/threonine-protein kinase (AHRD V3.3 *-* A0A2K3NIX6_TRIPR)	0	0	0	0	0	0	0	0	0	0
gene_Solyc01g014647.2	Solyc01g014647.2	Protein kinase domain (AHRD V3.11 *-* tr|A0A200PZL8|A0A200PZL8_9MAGN)	0	0	0	0	0	0	0	0	0	0
gene_Solyc01g014650.1	Solyc01g014650.1	Receptor-like protein kinase (AHRD V3.3 *-* A0A2U1PPA0_ARTAN)	0	0	0	0	0	0	0	0	0	0
gene_Solyc01g014655.2	Solyc01g014655.2	G-type lectin S-receptor-like serine/threonine-protein kinase RLK1 (AHRD V3.11 *** tr|A0A2G2X3L4|A0A2G2X3L4_CAPBA)	0	0	0	0	0	0	0	0	0	0
gene_Solyc01g014660.1	Solyc01g014660.1	G-type lectin S-receptor-like serine/threonine-protein kinase (AHRD V3.3 *** A0A2K3PIJ6_TRIPR)	0	0	0	0	0	0	0	0	0	0
gene_Solyc01g014680.1	Solyc01g014680.1	G-type lectin S-receptor-like serine/threonine-protein kinase (AHRD V3.3 *-* A0A2K3PIJ6_TRIPR)	0	0	0	0	0	0	0	0	0	0
gene_Solyc01g014690.2	Solyc01g014690.2	Receptor-like protein kinase (AHRD V3.3 *-* A0A2U1PPA0_ARTAN)	0	0	0	0	0	0	0	0	0	0
gene_Solyc01g014700.2	Solyc01g014700.2	G-type lectin S-receptor-like serine/threonine-protein kinase (AHRD V3.3 *-* A0A2K3PJV0_TRIPR)	0.12	0	0	0	0.06	0	0	0	0.03	0.015
gene_Solyc01g014710.1	Solyc01g014710.1	DUF1677 family protein (DUF1677) (AHRD V3.3 *** AT1G72510.2)	0	0	0	0	0	0	0	0	0	0
gene_Solyc01g014720.3	Solyc01g014720.3	Solanum lycopersicum Cytokinin Response Factor 7	0	0	0	0	0	0	0	0	0	0
gene_Solyc01g014730.2	Solyc01g014730.2	Unknown protein	0	0	0	0	0	0	0	0	0	0
gene_Solyc01g014740.1	Solyc01g014740.1	Unknown protein	0	0	0	0	0	0	0	0	0	0
gene_Solyc01g014760.1	Solyc01g014760.1	Unknown protein	0	0	0	0	0	0	0	0	0	0
gene_Solyc01g014800.1	Solyc01g014800.1	Endoribonuclease Dicer-like protein 2 (AHRD V3.3 *-* A0A2G2Y661_CAPAN)	0	0	0	0	0	0	0	0	0	0
gene_Solyc01g014820.2	Solyc01g014820.2	Inosine-uridine preferring nucleoside hydrolase family protein (AHRD V3.3 *-* A0A2U1LEG5_ARTAN)	0	0	0	0	0	0	0	0	0	0
gene_Solyc01g014830.1	Solyc01g014830.1	Extensin-like protein Dif10 (AHRD V3.3 *** Q43504_SOLLC)	0	0	0	0	0	0	0	0	0	0
gene_Solyc01g014840.3	Solyc01g014840.3	Disease resistance protein (TIR-NBS-LRR class) (AHRD V3.3 *** A0A2U1PW75_ARTAN)	0.69	0.15	0.08	1.03	16.25	28.58	20.32	23.73	0.4875	22.22
gene_Solyc01g014850.4	Solyc01g014850.4	Zinc finger transcription factor 7	18.81	18.22	26.38	17.54	17.99	19.56	22.36	22.8	20.2375	20.6775
gene_Solyc01g014910.2	Solyc01g014910.2	transcription factor bHLH95-like (AHRD V3.3 *** A0A2I4FIQ6_9ROSI)	0	0	0	0	0	0	0	0	0	0
gene_Solyc01g014930.3	Solyc01g014930.3	Hcr9-OR3A (AHRD V3.11 *-* tr|Q4VSU2|Q4VSU2_SOLPI)	0	0	0	0	0	0	0	0	0	0
gene_Solyc01g014940.2	Solyc01g014940.2	Hcr9-OR2A (AHRD V3.3 *-* Q4VSU5_SOLPI)	0	0	0	0	0	0	0	0	0	0
gene_Solyc01g014960.1	Solyc01g014960.1	transcription factor bHLH95-like (AHRD V3.3 *** A0A2I4EEI6_9ROSI)	0	0	0	0	0	0	0	0	0	0
gene_Solyc01g014970.1	Solyc01g014970.1	Zinc-finger homeodomain protein 4 (AHRD V3.3 --* ZHD4_ARATH)	0	0	0	0	0	0	0	0	0	0
gene_Solyc01g014980.4	Solyc01g014980.4	Unknown protein	0	0	0	0	0	0	0.34	0	0	0.085
gene_Solyc01g014990.3	Solyc01g014990.3	Unknown protein	0	0	0	0	0	0	0	0	0	0
gene_Solyc01g015000.3	Solyc01g015000.3	Nitrogen regulatory protein P-II (AHRD V3.3 *-* A0A2G2Z6U6_CAPAN)	0.07	0	0	0	0	0	0	0	0.0175	0
gene_Solyc01g015010.1	Solyc01g015010.1	Unknown protein	0	0	0	0	0	0	0	0	0	0
gene_Solyc01g015020.4	Solyc01g015020.4	PRLI-interacting factor (AHRD V3.3 *-* AT5G19900.5)	29.15	20.26	27.68	30.62	39.81	53.62	41.75	40.1	26.9275	43.82
gene_Solyc01g015030.1	Solyc01g015030.1	Unknown protein	0	0	0	0	0	0	0	0	0	0
gene_Solyc01g015035.1	Solyc01g015035.1	Unknown protein	0	0	0	0	0	0	0	0	0	0
gene_Solyc01g015050.1	Solyc01g015050.1	factor of DNA methylation 4-like (AHRD V3.3 --* XP_022844165.1)	0	0	0	0	0	0	0	0	0	0
gene_Solyc01g015060.1	Solyc01g015060.1	XH/XS domain protein (AHRD V3.3 *-* A0A2K3NHW6_TRIPR)	0	0	0	0	0	0	0	0	0	0
gene_Solyc01g015080.3	Solyc01g015080.3	Peroxidase (AHRD V3.3 *** K4AUE2_SOLLC)	0	0	0	0	0	0	0	0	0	0
gene_Solyc01g015130.1	Solyc01g015130.1	F-box/LRR-repeat protein (AHRD V3.3 *-* A0A2G2ZYX1_CAPAN)	0	0	0	0	0	0	0	0	0	0
gene_Solyc01g015180.1	Solyc01g015180.1	F-box/LRR-repeat protein (AHRD V3.3 *-* A0A2G2X6L0_CAPBA)	0	0	0	0	0	0	0	0	0	0
gene_Solyc01g015200.1	Solyc01g015200.1	Plastid transcriptionally active 3 (AHRD V3.3 *-* F4J3M2_ARATH)	0	0	0	0	0	0	0	0	0	0
gene_Solyc01g015210.1	Solyc01g015210.1	B3 domain-containing protein (AHRD V3.3 *-* A0A1Q3D9A6_CEPFO)	0	0	0	0	0.08	0	0	0	0	0.02
gene_Solyc01g015250.1	Solyc01g015250.1	Unknown protein	0	0	0	0	0	0	0	0	0	0
gene_Solyc01g015280.1	Solyc01g015280.1	Unknown protein	0	0	0	0	0	0	0	0	0	0
gene_Solyc01g015290.1	Solyc01g015290.1	cold shock domain protein 1 (AHRD V3.3 --* AT4G36020.3)	0	0	0	0	0	0	0	0	0	0
gene_Solyc01g015297.1	Solyc01g015297.1	Unknown protein	0	0	0	0	0	0	0	0	0	0
gene_Solyc01g016300.1	Solyc01g016300.1	Unknown protein	0	0	0	0	0	0	0	0	0	0
gene_Solyc01g016350.1	Solyc01g016350.1	Unknown protein	0	0	0	0	0	0	0	0	0	0
gene_Solyc01g016355.1	Solyc01g016355.1	receptor-like protein 12 (AHRD V3.3 *-* A0A1U8DTH8_CAPAN)	0	0	0	0	0	0	0	0	0	0
gene_Solyc01g016370.3	Solyc01g016370.3	Cf-19 (AHRD V3.11 *** tr|A0A140GMU1|A0A140GMU1_SOLLC)	0.15	0.18	0.1	0.14	0.45	0.39	0.03	0.4	0.1425	0.3175
gene_Solyc01g016380.4	Solyc01g016380.4	protein trichome birefringence-like (AHRD V3.3 *-* A0A2I4E1G4_9ROSI)	0.13	0	0	0	0.13	0.06	0.08	0.14	0.0325	0.1025
gene_Solyc01g016390.4	Solyc01g016390.4	protein trichome birefringence-like (AHRD V3.3 *-* A0A2I4E1G4_9ROSI)	0	0.06	0	0	0.09	0	0	0.05	0.015	0.035
gene_Solyc01g016400.1	Solyc01g016400.1	Unknown protein	0	0	0	0	0	0	0	0	0	0
gene_Solyc01g016414.1	Solyc01g016414.1	TCP transcription factor 1 (AHRD V3.3 *** G3BGU2_SOLLC)	0.61	0.54	0.89	0.24	0.7	0.47	1.01	0.52	0.57	0.675
gene_Solyc01g016430.1	Solyc01g016430.1	Unknown protein	0	0	0	0	0	0	0	0	0	0
gene_Solyc01g016450.1	Solyc01g016450.1	E3 ubiquitin-protein ligase AIP2 (AHRD V3.3 *-* XP_004228345.1)	0	0	0	0	0	0	0	0	0	0
gene_Solyc01g016460.4	Solyc01g016460.4	Unknown protein	9.89	7.13	7.14	11.41	7.73	11.57	14.89	7.68	8.8925	10.4675
gene_Solyc01g016470.3	Solyc01g016470.3	60S acidic ribosomal protein P1 (AHRD V3.3 *-* A0A2G2XN91_CAPBA),Pfam:PF00428	29.51	75.4	46.38	22.72	48.69	63.07	47.91	54.97	43.5025	53.66
gene_Solyc01g016520.1	Solyc01g016520.1	DNA-directed RNA polymerase subunit beta'' (AHRD V3.3 *-* A0A2Z5TZR0_9ASPA)	0	0	0	0	0	0	0	0	0	0
gene_Solyc01g016530.1	Solyc01g016530.1	hypothetical protein (DUF789) (AHRD V3.3 --* AT1G73210.3)	0	0	0	0	0	0	0	0	0	0
gene_Solyc01g016540.4	Solyc01g016540.4	Plant/protein (DUF789) (AHRD V3.3 *** Q8LF98_ARATH)|Plant/protein (DUF789) (AHRD V3.11 *** tr|Q8LF98|Q8LF98_ARATH)	0	0	0.2	0.23	0.13	0.13	0.05	0.09	0.1075	0.1
gene_Solyc01g016580.1	Solyc01g016580.1	UPF0496 protein 1 (AHRD V3.3 *-* A0A1U8DXI0_CAPAN)	0	0	0	0	0	0	0	0	0	0
gene_Solyc01g016590.1	Solyc01g016590.1	Unknown protein	0	0	0	0	0	0	0	0	0	0
gene_Solyc01g016600.2	Solyc01g016600.2	UPF0496 protein (AHRD V3.3 *-* A0A2K3LR63_TRIPR)	0	0	0	0	0	0	0	0	0	0
gene_Solyc01g016605.1	Solyc01g016605.1	Unknown protein	0	0	0	0	0	0	0	0	0	0
gene_Solyc01g016630.1	Solyc01g016630.1	Unknown protein	0	0	0	0	0	0	0	0	0	0
gene_Solyc01g016640.3	Solyc01g016640.3	2-oxoglutarate (2OG) and Fe(II)-dependent oxygenase superfamily protein (AHRD V3.3 *-* A0A2U1NJZ4_ARTAN)	0	0	0	0	0	0	0	0	0	0
gene_Solyc01g016660.1	Solyc01g016660.1	Starch synthase, chloroplastic/amyloplastic (AHRD V3.3 *-* A0A1J6I800_NICAT)	0	0	0	0	0	0	0	0	0	0
gene_Solyc01g016665.1	Solyc01g016665.1	protein FAR1-RELATED SEQUENCE 5-like (AHRD V3.3 *** A0A2I4FDV7_9ROSI)	0	0	0	0	0	0	0	0	0	0
gene_Solyc01g016680.3	Solyc01g016680.3	2-oxoglutarate (2OG) and Fe(II)-dependent oxygenase superfamily protein (AHRD V3.3 *-* A0A2U1L2L8_ARTAN)	0	0	0	0	0	0	0	0	0	0
gene_Solyc01g016690.1	Solyc01g016690.1	Unknown protein	0	0	0	0	0	0	0	0	0	0
gene_Solyc01g016700.3	Solyc01g016700.3	Unknown protein	0	0	0	0	0	0	0	0	0	0
gene_Solyc01g016720.2	Solyc01g016720.2	Unknown protein	0	0	0	0	0	0	0	0	0	0
gene_Solyc01g016760.1	Solyc01g016760.1	F-box/LRR-repeat protein (AHRD V3.3 *-* XP_004234380.1)	0	0	0	0	0	0	0	0	0	0
gene_Solyc01g016770.1	Solyc01g016770.1	MYB transcription factor (AHRD V3.3 *-* C0PK93_MAIZE)	0	0	0	0	0	0	0	0	0	0
gene_Solyc01g016780.1	Solyc01g016780.1	transcription factor MYB86-like (AHRD V3.3 *-* XP_004232612.1)	1.35	0.88	0.8	0.9	1.5	1.12	2.05	0.94	0.9825	1.4025
gene_Solyc01g016790.1	Solyc01g016790.1	Unknown protein	0	0	0	0	0	0	0	0	0	0
gene_Solyc01g016800.2	Solyc01g016800.2	Unknown protein	0	0	0	0	0	0	0	0	0	0
gene_Solyc01g016830.1	Solyc01g016830.1	Unknown protein	0	0	0	0	0	0	0	0	0	0
gene_Solyc01g016840.1	Solyc01g016840.1	Unknown protein	0	0	0	0	0	0	0	0	0	0
gene_Solyc01g016870.1	Solyc01g016870.1	Plastid transcriptionally active 3 (AHRD V3.3 *-* F4J3M2_ARATH)	0	0	0	0	0	0	0	0	0	0
gene_Solyc01g016880.1	Solyc01g016880.1	Unknown protein	0	0	0	0	0	0	0	0	0	0
gene_Solyc01g016890.1	Solyc01g016890.1	Unknown protein	0	0	0	0	0	0	0	0	0	0
gene_Solyc01g016900.1	Solyc01g016900.1	Vacuolar protein-sorting-associated protein 33-like protein (AHRD V3.3 *-* A0A1J6K8K8_NICAT)	0	0	0	0	0	0	0	0	0	0
gene_Solyc01g016910.1	Solyc01g016910.1	Unknown protein	0	0	0	0	0	0	0	0	0	0
gene_Solyc01g016920.2	Solyc01g016920.2	Plastid transcriptionally active 3 (AHRD V3.11 *-* tr|F4J3M2|F4J3M2_ARATH)	0	0	0	0	0	0	0	0	0	0
gene_Solyc01g016930.1	Solyc01g016930.1	Plastid transcriptionally active 3 (AHRD V3.3 *-* F4J3M2_ARATH)	0	0	0	0	0	0	0	0	0	0
gene_Solyc01g016960.1	Solyc01g016960.1	NBS-coding resistance gene analog (AHRD V3.3 *** B3V7S0_TOBAC)	0	0	0	0	0	0	0	0	0	0
gene_Solyc01g016970.2	Solyc01g016970.2	Unknown protein	0	0	0	0	0	0	0	0	0	0
gene_Solyc01g016980.1	Solyc01g016980.1	Unknown protein	0	0	0	0	0	0	0	0	0	0
gene_Solyc01g017020.1	Solyc01g017020.1	Unknown protein	0	0	0	0	0	0	0	0	0	0
gene_Solyc01g017030.1	Solyc01g017030.1	ARID/BRIGHT DNA-binding domain (AHRD V3.3 *-* A0A200PS47_9MAGN)	0	0	0	0	0	0	0	0	0	0
gene_Solyc01g017040.1	Solyc01g017040.1	Unknown protein	0	0	0	0	0	0	0	0	0	0
gene_Solyc01g017050.1	Solyc01g017050.1	Carotenoid cleavage dioxygenase 1 (AHRD V3.3 *-* A0A2U1PPW3_ARTAN)	54.84	59.02	74.42	21.21	15.42	13.69	2.89	46.02	52.3725	19.505
gene_Solyc01g017060.3	Solyc01g017060.3	Protein Ycf2 (AHRD V3.11 *-* tr|A0A167NIB9|A0A167NIB9_9SOLA)	0	0	0	0	0	0	0	0	0	0
gene_Solyc01g017070.1	Solyc01g017070.1	Protein Ycf2 (AHRD V3.3 *-* A0A1L2JIZ1_MURKO)	0	0	0	0	0	0	0	0	0	0
gene_Solyc01g017080.2	Solyc01g017080.2	Protein Ycf2 (AHRD V3.3 *-* A0A2G2XPU4_CAPBA)	0	0	0	0	0	0.1	0	0	0	0.025
gene_Solyc01g017085.2	Solyc01g017085.2	30S ribosomal protein S18, chloroplastic (AHRD V3.11 *** tr|A0A1U8QD82|A0A1U8QD82_CAPAN)	0	0	0	0	0	0	0	0	0	0
gene_Solyc01g017090.2	Solyc01g017090.2	NAD(P)H-quinone oxidoreductase subunit 5, chloroplastic (AHRD V3.3 *-* I6N9A4_DATST)	0.25	0.27	0.92	0	0.49	0.24	0.17	0.14	0.36	0.26
gene_Solyc01g017100.2	Solyc01g017100.2	NAD(P)H-quinone oxidoreductase subunit 5, chloroplastic (AHRD V3.3 *-* Q9MUA4_9SOLN)	0	0	0	0	0	0	0	0	0	0
gene_Solyc01g017110.3	Solyc01g017110.3	NAD(P)H-quinone oxidoreductase subunit 5, chloroplastic (AHRD V3.11 *-* tr|Q9MUB3|Q9MUB3_SOLVI)	0	0	0	0	0	0	0.07	0	0	0.0175
gene_Solyc01g017120.1	Solyc01g017120.1	Protein Ycf2 (AHRD V3.3 *-* A0A2G3BUH1_CAPCH)	0	0	0	0	0	0	0	0	0	0
gene_Solyc01g017130.1	Solyc01g017130.1	Protein Ycf2 (AHRD V3.3 *-* A0A167NIB9_9SOLA)	0	0	0	0	0	0	0	0	0	0
gene_Solyc01g017140.1	Solyc01g017140.1	Protein Ycf2 (AHRD V3.3 *-* A0A0F7BHY0_9SOLA)	0	0	0	0	0	0	0	0	0	0
gene_Solyc01g017145.2	Solyc01g017145.2	Protein Ycf2 (AHRD V3.11 *-* tr|G0YEE9|G0YEE9_CLAVI)	0	0	0	0	0	0	0	0	0	0
gene_Solyc01g017150.1	Solyc01g017150.1	Ycf15 protein (AHRD V3.3 *** J7H9P3_CAPAN)	0	0	0	0	0	0	0	0	0	0
gene_Solyc01g017160.2	Solyc01g017160.2	NAD(P)H-quinone oxidoreductase subunit 2, chloroplastic (AHRD V3.3 *-* W8CPX8_PANGI)	0	0	0	0	0	0	0	0	0	0
gene_Solyc01g017170.1	Solyc01g017170.1	NAD(P)H-quinone oxidoreductase subunit 2, chloroplastic (AHRD V3.3 *-* A0A2P1N7K1_9LAMI)	0	0	0	0	0	0	0	0	0	0
gene_Solyc01g017180.3	Solyc01g017180.3	NAD(P)H-quinone oxidoreductase subunit 2, chloroplastic (AHRD V3.3 *-* A0A0U5ELY8_IONAC)	0	0	0	0	0	0	0	0	0	0
gene_Solyc01g017210.1	Solyc01g017210.1	NAD(P)H-quinone oxidoreductase subunit 3, chloroplastic (AHRD V3.3 *** A0A1L5JAF5_CHLPO)	0	0	0	0	0	0	0	0	0	0
gene_Solyc01g017220.2	Solyc01g017220.2	ATP synthase epsilon chain, chloroplastic (AHRD V3.3 *** A0A1U8QCD5_CAPAN)	0	0	0	0	0	0	0	0	0	0
gene_Solyc01g017230.2	Solyc01g017230.2	NAD(P)H-quinone oxidoreductase subunit 5, chloroplastic (AHRD V3.3 *-* J7H711_CAPAN)	0	0	0	0	0	0	0	0	0	0
gene_Solyc01g017240.1	Solyc01g017240.1	Protein TIC 214 (AHRD V3.3 *-* J7H3X3_CAPAN)	0	0	0	0	0	0	0	0	0	0
gene_Solyc01g017250.1	Solyc01g017250.1	Protein TIC 214 (AHRD V3.3 *-* J7H3X3_CAPAN)	0	0	0	0	0	0	0	0	0	0
gene_Solyc01g017260.1	Solyc01g017260.1	NAD(P)H-quinone oxidoreductase subunit 2, chloroplastic (AHRD V3.3 *-* A0A125RTJ3_9ASTR)	0	0	0	0	0	0	0	0	0	0
gene_Solyc01g017280.1	Solyc01g017280.1	Protein Ycf2 (AHRD V3.3 *-* A0A2K9RIX1_GALTE)	0	0	0	0	0	0	0	0	0	0
gene_Solyc01g017290.1	Solyc01g017290.1	Protein Ycf2 (AHRD V3.3 *-* A0A172MBP1_9SOLA)	0	0	0	0	0	0	0	0	0	0
gene_Solyc01g017300.2	Solyc01g017300.2	Photosystem I P700 chlorophyll a apoprotein A1 (AHRD V3.3 *-* W6CLH8_9LILI)	0	0	0	0	0	0	0	0	0	0
gene_Solyc01g017320.1	Solyc01g017320.1	Photosystem I P700 chlorophyll a apoprotein A1 (AHRD V3.3 *-* A0A1S6KJ48_POLSI)	0	0	0	0	0	0	0	0	0	0
gene_Solyc01g017330.3	Solyc01g017330.3	Photosystem I P700 chlorophyll a apoprotein A1 (AHRD V3.3 *-* A0A059P402_9GENT)	0	0	0	0	0	0	0	0	0	0
gene_Solyc01g017370.2	Solyc01g017370.2	DNA-directed RNA polymerase subunit beta' (AHRD V3.3 *-* F6I9L3_9LAMI)	0	0	0	0	0	0	0	0	0	0
gene_Solyc01g017380.1	Solyc01g017380.1	DNA-directed RNA polymerase subunit beta' (AHRD V3.3 *-* G1FB34_SPIPO)	0	0	0	0	0	0	0	0	0	0
gene_Solyc01g017390.1	Solyc01g017390.1	RNA polymerase C (AHRD V3.3 *-* A0A023U9U5_9LILI)	0	0	0	0	0	0	0	0	0	0
gene_Solyc01g017410.3	Solyc01g017410.3	Protein Ycf2 (AHRD V3.3 *-* A0A059Q6L0_HYONI)	0	0	0	0	0	0	0	0	0	0
gene_Solyc01g017420.1	Solyc01g017420.1	DNA-directed RNA polymerase subunit beta'' (AHRD V3.3 *-* A0A2G2ZTM2_CAPAN)	0	0	0	0	0	0	0	0	0	0
gene_Solyc01g017430.1	Solyc01g017430.1	Cytochrome b6-f complex subunit 4 (AHRD V3.3 *** A0A2G2XBM1_CAPBA)	0	0	0	0	0	0	0	0	0	0
gene_Solyc01g017440.1	Solyc01g017440.1	DNA-directed RNA polymerase subunit alpha (AHRD V3.3 *** A0A1U8QD90_CAPAN)	0	0	0	0	0	0	0	0	0	0
gene_Solyc01g017450.1	Solyc01g017450.1	30S ribosomal protein S11, chloroplastic (AHRD V3.3 *** A0A2S1H791_9ROSA)	0	0	0	0	0	0	0	0	0	0
gene_Solyc01g017460.3	Solyc01g017460.3	DNA-directed RNA polymerase subunit beta' (AHRD V3.3 *-* A0A2D3C2T2_9LAMI)	0	0	0	0	0	0	0	0	0	0
gene_Solyc01g017470.3	Solyc01g017470.3	DNA-directed RNA polymerase subunit beta' (AHRD V3.3 *-* A0A1U8QCC2_CAPAN)	0	0	0	0	0	0	0	0	0	0
gene_Solyc01g017480.1	Solyc01g017480.1	Protein TIC 214 (AHRD V3.3 *-* J7H3X3_CAPAN)	0	0	0	0	0	0	0	0	0	0
gene_Solyc01g017510.1	Solyc01g017510.1	DNA-directed RNA polymerase subunit beta'' (AHRD V3.3 *-* A0A2P1M6S4_9LAMI)	0	0	0	0	0	0	0	0	0	0
gene_Solyc01g017520.1	Solyc01g017520.1	ATP synthase subunit a, chloroplastic (AHRD V3.3 *** A0A2G2ZQB4_CAPAN)	0	0	0	0	0	0	0	0	0	0
gene_Solyc01g017530.1	Solyc01g017530.1	30S ribosomal protein S2 (AHRD V3.3 *** H2BC65_MOLVE)	0	0	0	0	0	0	0	0	0	0
gene_Solyc01g017600.4	Solyc01g017600.4	transmembrane protein 45B-like (AHRD V3.11 *** tr|A0A2I4DQK0|A0A2I4DQK0_9ROSI)	62.52	51.78	47.58	74.15	32.15	25.08	18.19	31.92	59.0075	26.835
gene_Solyc01g017610.1	Solyc01g017610.1	Tryptophan aminotransferase-related protein 2 (AHRD V3.3 *** A0A2G3ANV2_CAPAN)	0	0	0	0	0	0	0	0	0	0
gene_Solyc01g017620.1	Solyc01g017620.1	Tryptophan aminotransferase-related protein 1 (AHRD V3.3 *-* A0A2G2VMW5_CAPBA)	0	0	0	0	0	0	0	0	0	0
gene_Solyc01g017640.3	Solyc01g017640.3	Unknown protein	0	0	0	0	0	0	0	0	0	0
gene_Solyc01g017670.2	Solyc01g017670.2	Unknown protein	0	0	0	0	0	0	0	0	0	0
gene_Solyc01g017690.1	Solyc01g017690.1	NBS-coding resistance gene analog (AHRD V3.3 *-* B3V7R7_TOBAC)	0	0	0	0	0	0	0	0	0	0
gene_Solyc01g017700.1	Solyc01g017700.1	NBS-LRR protein (AHRD V3.3 --* Q9SM52_SOLAC)	0	0	0	0	0	0	0	0	0	0
gene_Solyc01g017720.2	Solyc01g017720.2	Unknown protein	0.81	2.19	1.85	1.28	1.75	1.53	3.09	1.29	1.5325	1.915
gene_Solyc01g017740.3	Solyc01g017740.3	Cytochrome b6 (AHRD V3.11 *-* tr|A0A1U8QCH4|A0A1U8QCH4_CAPAN)	0	0	0	0	0	0	0	0	0	0
gene_Solyc01g017750.1	Solyc01g017750.1	Unknown protein	0	0	0	0	0	0	0	0	0	0
gene_Solyc01g017790.3	Solyc01g017790.3	ARID/BRIGHT DNA-binding domain-containing protein (AHRD V3.3 *-* F4I2F0_ARATH)	0	0	0	0	0	0	0	0	0	0
gene_Solyc01g017795.1	Solyc01g017795.1	Unknown protein	0	0	0	0	0	0	0	0	0	0
gene_Solyc01g017820.3	Solyc01g017820.3	F-box/LRR-repeat protein (AHRD V3.3 *-* A0A1U8G7I8_CAPAN)	0	0	0	0	0	0	0	0	0	0
gene_Solyc01g017825.1	Solyc01g017825.1	Replication protein A 70 kDa DNA-binding subunit B (AHRD V3.3 --* RFA1B_ORYSJ)	0.1	0	0	0	0	0	0	0	0.025	0
gene_Solyc01g017860.3	Solyc01g017860.3	Unknown protein	2.14	1.24	1.69	2.28	3.55	4.27	2.91	2.92	1.8375	3.4125
gene_Solyc01g017870.2	Solyc01g017870.2	Unknown protein	0	0	0	0	0	0	0	0	0	0
gene_Solyc01g017960.1	Solyc01g017960.1	Unknown protein	0	0	0	0	0	0	0	0	0	0
gene_Solyc01g017970.1	Solyc01g017970.1	Unknown protein	0	0	0	0	0	0	0	0	0	0
gene_Solyc01g018010.2	Solyc01g018010.2	Unknown protein	4.43	3.45	3.83	4.13	4.77	3.63	5.53	5.63	3.96	4.89
gene_Solyc01g018015.1	Solyc01g018015.1	acidic leucine-rich nuclear phosphoprotein 32 family member E-like (AHRD V3.3 --* XP_010327604.1)	0	0	0	0	0	0	0	0	0	0
gene_Solyc01g018020.3	Solyc01g018020.3	Transketolase (AHRD V3.3 *** A0A200R5S8_9MAGN)	0	0.02	0	0	0	0.02	0	0.03	0.005	0.0125
gene_Solyc01g018025.2	Solyc01g018025.2	Cytochrome p450 (AHRD V3.11 *-* tr|A0A2K3LQB3|A0A2K3LQB3_TRIPR)	0	0	0	0	0	0	0	0	0	0
gene_Solyc01g018040.1	Solyc01g018040.1	protein FAR1-RELATED SEQUENCE 5-like (AHRD V3.3 *-* A0A2I4FDV7_9ROSI)	0	0	0	0	0	0	0	0	0	0
gene_Solyc01g018070.3	Solyc01g018070.3	ARID/BRIGHT DNA-binding domain (AHRD V3.3 *-* A0A200PS47_9MAGN)	0	0	0	0	0	0	0	0	0	0
gene_Solyc01g018100.1	Solyc01g018100.1	Unknown protein	0	0	0	0	0	0	0	0	0	0
gene_Solyc01g019100.1	Solyc01g019100.1	Unknown protein	0	0	0	0	0	0	0	0	0	0
gene_Solyc01g020100.3	Solyc01g020100.3	Unknown protein	0	0	0	0	0	0	0	0	0	0
gene_Solyc01g020110.2	Solyc01g020110.2	E3 ubiquitin protein ligase DRIP2 (AHRD V3.3 *-* A0A2G2X5V3_CAPBA)	0	0	0	0	0	0	0	0	0	0
gene_Solyc01g020113.1	Solyc01g020113.1	DREB2A-interacting protein 1 (AHRD V3.3 --* AT1G06770.1)	0	0	0	0	0	0	0	0	0	0
gene_Solyc01g020117.2	Solyc01g020117.2	2-alkenal reductase (NADP(+)-dependent)-like (AHRD V3.11 *-* tr|A0A2I4GX13|A0A2I4GX13_9ROSI)	0	0	0	0	0	0	0	0	0	0
gene_Solyc01g020120.4	Solyc01g020120.4	DNA helicase (AHRD V3.11 *-* tr|A0A2G3D6Q3|A0A2G3D6Q3_CAPCH)	0	0	0	0	0	0	0	0	0	0
gene_Solyc01g020130.3	Solyc01g020130.3	Glycosyltransferases (AHRD V3.3 *-* K4D5Z0_SOLLC)	0.49	0.33	0.15	0.42	0.72	0.33	0.5	0.36	0.3475	0.4775
gene_Solyc01g020150.4	Solyc01g020150.4	Glycosyltransferases (AHRD V3.3 *-* K4D5Z0_SOLLC)|Glycosyltransferases (AHRD V3.11 *-* tr|K4D5Z0|K4D5Z0_SOLLC)	0	0	0	0	0.09	0	0.06	0	0	0.0375
gene_Solyc01g020160.1	Solyc01g020160.1	transcription factor bHLH95-like (AHRD V3.3 *-* XP_019067769.1)	0	0	0	0	0	0	0	0	0	0
gene_Solyc01g020170.2	Solyc01g020170.2	bHLH transcription factor 074	0	0	0	0	0	0	0	0	0	0
gene_Solyc01g020180.1	Solyc01g020180.1	transcription factor bHLH95-like (AHRD V3.3 *-* A0A2I4FIQ6_9ROSI)	0	0	0	0	0	0	0	0	0	0
gene_Solyc01g020190.2	Solyc01g020190.2	RING/FYVE/PHD zinc finger superfamily protein (AHRD V3.3 *-* F4JV39_ARATH)	0.18	0.13	0.34	0.21	0.73	0.89	0.25	1.02	0.215	0.7225
gene_Solyc01g020220.3	Solyc01g020220.3	Replication factor C subunit 3 (AHRD V3.3 *** A0A1U8E9Y1_CAPAN),Pfam:PF13177	1.97	1.94	1.91	2.4	2.41	2.55	3.8	3.14	2.055	2.975
gene_Solyc01g020245.1	Solyc01g020245.1	Unknown protein	0	0	0	0	0	0	0	0	0	0
gene_Solyc01g020290.1	Solyc01g020290.1	60S ribosomal protein L7a (AHRD V3.3 *-* A0A2G2XPX1_CAPBA)	0	0	0	0	0	0	0	0	0	0
gene_Solyc01g020300.4	Solyc01g020300.4	Unknown protein	0	0	0	0	0	0	0	0	0	0
gene_Solyc01g020320.3	Solyc01g020320.3	hypothetical protein (AHRD V3.3 *** AT2G20480.1)	10.28	9.28	10.68	13.03	18.71	17.54	15.53	11.88	10.8175	15.915
gene_Solyc01g020323.1	Solyc01g020323.1	Glucan endo-1,3-beta-glucosidase 6 (AHRD V3.3 *-* A0A2G2XC72_CAPBA)	0	0	0	0.06	0	0	0	0.06	0.015	0.015
gene_Solyc01g020327.1	Solyc01g020327.1	Pectate lyase (AHRD V3.3 *-* A0A2G3B368_CAPCH)	0	0	0	0	0	0	0	0	0	0
gene_Solyc01g020340.2	Solyc01g020340.2	Pentatricopeptide repeat-containing protein (AHRD V3.3 *-* A0A2U1MY66_ARTAN)	0.16	0.07	0	0	0	0	0	0.03	0.0575	0.0075
gene_Solyc01g020343.1	Solyc01g020343.1	Unknown protein	0	0	0	0	0	0	0	0	0	0
gene_Solyc01g020347.1	Solyc01g020347.1	Unknown protein	0	0	0	0	0	0	0	0	0	0
gene_Solyc01g020350.1	Solyc01g020350.1	pentatricopeptide repeat-containing protein At5g66520-like (AHRD V3.3 *-* A0A2I4FSH7_9ROSI)	0	0	0	0	0	0	0	0	0	0
gene_Solyc01g020357.1	Solyc01g020357.1	Unknown protein	0.84	1.32	2.21	1.26	1.42	1.49	1.27	1.39	1.4075	1.3925
gene_Solyc01g020360.1	Solyc01g020360.1	Unknown protein	0	0	0	0	0	0	0	0	0	0
gene_Solyc01g020370.2	Solyc01g020370.2	Unknown protein	0	0	0	0	0	0	0	0	0	0
gene_Solyc01g020401.2	Solyc01g020401.2	SKP1-like protein 1B (AHRD V3.11 *** tr|A0A2G2XEU8|A0A2G2XEU8_CAPBA)	0	0	0	0	0	0	0	0	0	0
gene_Solyc01g020408.2	Solyc01g020408.2	SKP1-like protein (AHRD V3.11 *-* tr|Q84UV6|Q84UV6_NICBE)	0	0	0	0	0	0	0	0	0	0
gene_Solyc01g020440.3	Solyc01g020440.3	Replication factor C subunit 3 (AHRD V3.3 *** A0A1U8E9Y1_CAPAN)	10.22	25.23	29.2	13.37	21.86	23.85	26.83	18.39	19.505	22.7325
gene_Solyc01g020450.1	Solyc01g020450.1	Unknown protein	0	0	0	0	0	0	0	0	0	0
gene_Solyc01g020460.3	Solyc01g020460.3	orf82 (chloroplast) (AHRD V3.3 *-* YP_008994037.1)	0	0	0	0	0	0	0	0	0	0
gene_Solyc01g020470.3	Solyc01g020470.3	NADH dehydrogenase subunit 9 (AHRD V3.3 *** A0A290WKX8_SOLLC)	0	0	0	0	0	0	0	0	0	0
gene_Solyc01g020480.1	Solyc01g020480.1	DUF659 domain-containing protein (AHRD V3.3 *-* A0A1Q3DB12_CEPFO)	0	0	0	0	0	0	0	0	0	0
gene_Solyc01g020500.2	Solyc01g020500.2	Unknown protein	3.56	2.82	4.04	4	5.91	5.67	6.35	4.05	3.605	5.495
gene_Solyc01g020510.1	Solyc01g020510.1	Protein Ycf2 (AHRD V3.3 *-* A0A2G2Z199_CAPAN)	0	0	0	0	0	0	0	0	0	0
gene_Solyc01g020520.4	Solyc01g020520.4	Membrane-bound transcription factor site-2 protease (AHRD V3.3 *** A0A200QAL7_9MAGN)	1.37	1.47	2.06	2.16	3.07	3.37	2.69	1.92	1.765	2.7625
gene_Solyc01g020521.1	Solyc01g020521.1	Unknown protein	0	0	0	0	0	0	0	0	0	0
gene_Solyc01g020522.1	Solyc01g020522.1	Unknown protein	0	0.04	0	0	0	0	0	0	0.01	0
gene_Solyc01g020524.1	Solyc01g020524.1	4-hydroxy-3-methylbut-2-enyl diphosphate reductase, chloroplastic (AHRD V3.3 *-* A0A2G2W0B0_CAPBA)	0	0	0	0	0	0	0	0	0	0
gene_Solyc01g020526.2	Solyc01g020526.2	Pectate lyase (AHRD V3.3 *-* A0A2G3B368_CAPCH)|4-hydroxy-3-methylbut-2-enyl diphosphate reductase, chloroplastic (AHRD V3.11 *-* tr|A0A2G2ZW71|A0A2G2ZW71_CAPAN)	0	0	0.01	0	0	0.03	0	0	0.0025	0.0075
gene_Solyc01g020570.3	Solyc01g020570.3	Calcium-transporting ATPase (AHRD V3.3 *-* A0A2G2VW56_CAPBA)	0	0.26	0	0	0.37	0	0	0	0.065	0.0925
gene_Solyc01g020575.1	Solyc01g020575.1	Unknown protein	0	0	0	0	0	0	0	0	0	0
gene_Solyc01g021600.5	Solyc01g021600.5	Dirigent protein (AHRD V3.11 *** tr|K4AV41|K4AV41_SOLLC)	0.08	0.12	0.24	0.28	4.43	13.76	10.25	6.21	0.18	8.6625
gene_Solyc01g021610.1	Solyc01g021610.1	Unknown protein	0	0	0	0	0	0	0	0	0	0
gene_Solyc01g021620.3	Solyc01g021620.3	Dirigent protein (AHRD V3.3 *** H8ZXA8_SOLTU)	0	0	0	0	0	0	0	0	0	0
gene_Solyc01g021640.3	Solyc01g021640.3	Transducin/WD40 repeat-like superfamily protein (AHRD V3.3 *** AT5G17370.1)	6.64	5.54	7.36	8.25	12.14	13.55	9.54	9.86	6.9475	11.2725
gene_Solyc01g021680.1	Solyc01g021680.1	DUF4371 domain-containing protein (AHRD V3.3 *-* A0A1Q3C0Y0_CEPFO)	35.89	31.27	38.68	45.65	73.29	128.93	60.31	65.49	37.8725	82.005
gene_Solyc01g021690.1	Solyc01g021690.1	E3 ubiquitin protein ligase DRIP1-like (AHRD V3.3 *-* XP_025888788.1)	0	0	0	0	0	0	0	0	0	0
gene_Solyc01g021700.3	Solyc01g021700.3	Photosystem II CP43 reaction center protein (AHRD V3.3 *-* A0A2G2WUM4_CAPBA)	0	0	0	0	0	0	0	0	0	0
gene_Solyc01g021720.1	Solyc01g021720.1	Unknown protein	0	0	1.82	0	0	0	0	0	0.455	0
gene_Solyc01g021730.2	Solyc01g021730.2	NAC domain-containing protein (AHRD V3.3 *-* A0A2U1NIJ0_ARTAN)	0	0.04	0	0	0.54	1.09	0.56	0.2	0.01	0.5975
gene_Solyc01g021740.1	Solyc01g021740.1	Mitochondrial carrier domain-containing protein (AHRD V3.3 *-* A0A2U1LMU6_ARTAN)	0	0	0	0	0	0	0	0	0	0
gene_Solyc01g022740.3	Solyc01g022740.3	F-box/kelch-repeat protein (AHRD V3.3 *** A0A2G3DG30_CAPCH)	4.52	4.22	5.05	4.93	6.5	6.97	6.12	6.07	4.68	6.415
gene_Solyc01g022750.3	Solyc01g022750.3	NADH dehydrogenase [ubiquinone] 1 alpha subcomplex subunit 6 (AHRD V3.3 *** A0A1U8GJI0_CAPAN)	60.4	62.21	62.33	56.94	71.68	93.81	70.43	77.11	60.47	78.2575
gene_Solyc01g022760.1	Solyc01g022760.1	Unknown protein	0	0	0	0	0	0	0	0	0	0
gene_Solyc01g022780.1	Solyc01g022780.1	fibril-forming collagen alpha chain-like (AHRD V3.3 *-* XP_022866881.1)	0	44.81	0	0	44.84	24.7	0	0	11.2025	17.385
gene_Solyc01g022785.1	Solyc01g022785.1	Unknown protein	0	0	0	0	0	0.02	0	0	0	0.005
gene_Solyc01g028800.3	Solyc01g028800.3	Pumilio-like protein 11 (AHRD V3.3 *** A0A2G2XPL6_CAPBA)	0	0.01	0.22	0.06	0.18	0.3	0.28	0.2	0.0725	0.24
gene_Solyc01g028803.1	Solyc01g028803.1	Cytochrome P450 (AHRD V3.3 *** A0A200R9G0_9MAGN)	5.8	7.01	5.73	6.43	12.12	19.83	10.3	13.36	6.2425	13.9025
gene_Solyc01g028807.1	Solyc01g028807.1	Unknown protein	47.84	32.75	35.08	125.98	279.69	306.47	147.22	206.26	60.4125	234.91
gene_Solyc01g028810.3	Solyc01g028810.3	Beta chaperonin 60 (AHRD V3.3 *** Q0W9E2_SOLCO)	298.53	697.2	773.4	358.76	407.79	358.66	503.74	403.18	531.972	418.342
gene_Solyc01g028830.3	Solyc01g028830.3	Protein kinase domain (AHRD V3.3 *** A0A200R109_9MAGN)	17.07	13.93	17.55	16.79	38.73	52.71	39.21	33.3	16.335	40.9875
gene_Solyc01g028860.3	Solyc01g028860.3	Evolutionarily conserved C-terminal region 2 (AHRD V3.3 *** F4JDC2_ARATH)	123.98	100.66	156.39	98.05	146.94	172.61	170.62	143.55	119.77	158.43
gene_Solyc01g028870.3	Solyc01g028870.3	Antitermination NusB domain-containing protein (AHRD V3.3 *** Q93XY7_ARATH)	28.24	47.27	43.15	34.81	31.2	26.17	32.83	35.09	38.3675	31.3225
gene_Solyc01g028890.2	Solyc01g028890.2	Histone-lysine N-methyltransferase ATXR2 (AHRD V3.11 *-* tr|A0A2G2Z378|A0A2G2Z378_CAPAN)	0	0	0	0	0	0	0	0	0	0
gene_Solyc01g028900.3	Solyc01g028900.3	2-oxoisovalerate dehydrogenase subunit beta, mitochondrial (AHRD V3.3 *** A0A2G3DFR9_CAPCH)	46.35	37.54	40.17	51.07	98.65	109.11	89.76	83.09	43.7825	95.1525
gene_Solyc01g028910.3	Solyc01g028910.3	Protein kinase-like protein (AHRD V3.11 *-* tr|B6ZA83|B6ZA83_HELAN)	0	0	0	0	0	0	0	0	0	0
gene_Solyc01g028930.4	Solyc01g028930.4	TATA-box-binding protein (AHRD V3.3 *** A0A1U8HIY4_CAPAN)	23.42	22.89	26.27	25.48	40.31	48.72	36.56	37.33	24.515	40.73
gene_Solyc01g028960.1	Solyc01g028960.1	Unknown protein	0	0	0	0	0	0	0	0	0	0
gene_Solyc01g028980.1	Solyc01g028980.1	Unknown protein	0	0	0	0	0	0	0	0	0	0
gene_Solyc01g033990.1	Solyc01g033990.1	inositol-1%2C4%2C5-trisphosphate 5-phosphatase (AHRD V3.3 *-* AT5G54870.1)	0	0	0	0	0	0	0	0	0	0
gene_Solyc01g033995.1	Solyc01g033995.1	Flavin-containing monooxygenase (AHRD V3.3 *-* A0A2G2V7T6_CAPBA)	0	0	0	0	0	0	0	0	0	0
gene_Solyc01g034010.2	Solyc01g034010.2	Serine/threonine-protein phosphatase 7 long form-like protein (AHRD V3.3 *-* A0A1J3IZ43_NOCCA)	0	0	0	0	0	0	0	0	0	0
gene_Solyc01g034020.3	Solyc01g034020.3	Serine/threonine-protein phosphatase (AHRD V3.3 *** A0A2G3DEI1_CAPCH)	37.33	40.25	45.83	39.78	46.62	52.94	45.73	43.83	40.7975	47.28
gene_Solyc01g034023.2	Solyc01g034023.2	LOW QUALITY PROTEIN: putative transporter svop-1 (AHRD V3.11 --* XP_021743117.1)	0	0	0	0	0	0	0	0	0	0
gene_Solyc01g034040.2	Solyc01g034040.2	Non-functional NADPH-dependent codeinone reductase 2 (AHRD V3.11 *-* tr|A0A2G2X821|A0A2G2X821_CAPBA)	0	0	0	0	0	0	0	0	0	0
gene_Solyc01g034050.1	Solyc01g034050.1	Histone-lysine N-methyltransferase ASHR1 (AHRD V3.3 *-* A0A2G2WJX2_CAPBA)	0	0	0	0	0	0	0	0	0	0
gene_Solyc01g034070.2	Solyc01g034070.2	replication factor-A carboxy-terminal domain protein (AHRD V3.3 *** AT2G28105.2)	0	0	0	0	0	0	0	0	0	0
gene_Solyc01g034080.1	Solyc01g034080.1	Amino acid/polyamine transporter I (AHRD V3.3 *** A0A200RCI7_9MAGN)	0.04	0.22	0.04	0	0.17	0.63	0.44	0.23	0.075	0.3675
gene_Solyc01g034140.1	Solyc01g034140.1	Unknown protein	0	0	0	0	0	0	0	0	0	0
gene_Solyc01g034150.5	Solyc01g034150.5	DNA polymerase eta (AHRD V3.3 *** A0A2G3AIQ2_CAPAN)|DNA polymerase eta (AHRD V3.11 *** tr|A0A2G3AIQ2|A0A2G3AIQ2_CAPAN)	7.15	6.49	7.73	8.46	12.7	11.47	9.64	10.19	7.4575	11
gene_Solyc01g034160.2	Solyc01g034160.2	LOW QUALITY PROTEIN: cadmium/zinc-transporting ATPase HMA3-like, partial (AHRD V3.11 *-* XP_020266730.1)	0	0	0	0	0	0	0	0	0	0
gene_Solyc01g034190.1	Solyc01g034190.1	B3 DNA binding domain (AHRD V3.3 *-* A0A200PVN0_9MAGN)	0	0	0	0	0	0	0	0	0	0
gene_Solyc01g034213.1	Solyc01g034213.1	Unknown protein	0	0	0	0	0	0	0	0	0	0
gene_Solyc01g034217.1	Solyc01g034217.1	Unknown protein	0	0	0	0	0	0	0	0	0	0
gene_Solyc01g038230.1	Solyc01g038230.1	Unknown protein	0	0	0	0	0	0	0	0	0	0
gene_Solyc01g038231.1	Solyc01g038231.1	Unknown protein	0	0	0	0	0	0	0	0	0	0
gene_Solyc01g038232.1	Solyc01g038232.1	Unknown protein	0	0	0	0	0	0	0	0	0	0
gene_Solyc01g038233.1	Solyc01g038233.1	Unknown protein	0	0	0	0	0	0	0	0	0	0
gene_Solyc01g038234.1	Solyc01g038234.1	Unknown protein	0	0	0	0	0	0	0	0	0	0
gene_Solyc01g038236.1	Solyc01g038236.1	Unknown protein	0	0	0	0	0	0	0	0	0	0
gene_Solyc01g038238.1	Solyc01g038238.1	Unknown protein	0	0	0	0	0	0	0	0	0	0
gene_Solyc01g044270.3	Solyc01g044270.3	DnaJ domain (AHRD V3.3 *** A0A200QGM0_9MAGN)	11.05	9.14	11.36	14.04	18.1	19.62	17.02	16.2	11.3975	17.735
gene_Solyc01g044275.1	Solyc01g044275.1	Unknown protein	0	0	0	0	0	0	0	0	0	0
gene_Solyc01g044300.3	Solyc01g044300.3	Unknown protein	0	0	0	0	0	0	0	0	0	0
gene_Solyc01g044340.3	Solyc01g044340.3	RBR-type E3 ubiquitin transferase (AHRD V3.3 *-* A0A2G3AIF0_CAPAN)	1.89	1.97	2.74	2.9	9.95	11.61	13.55	9	2.375	11.0275
gene_Solyc01g044350.4	Solyc01g044350.4	RBR-type E3 ubiquitin transferase (AHRD V3.11 *** tr|A0A2G2XPJ0|A0A2G2XPJ0_CAPBA)	1.31	0.92	1.13	1.03	2.88	6.7	3.58	3.53	1.0975	4.1725
gene_Solyc01g044365.1	Solyc01g044365.1	Alg9-like mannosyltransferase family (AHRD V3.3 --* AT5G14850.2)	0	0	0	0	0	0	0	0	0	0
gene_Solyc01g044370.3	Solyc01g044370.3	Molybdenum cofactor sulfurase family protein (AHRD V3.3 *** A0A2U1MM41_ARTAN)	0	0	0	0	0	0	0	0	0	0
gene_Solyc01g044374.2	Solyc01g044374.2	Zinc finger BED domain-containing protein RICESLEEPER 2 (AHRD V3.11 *-* tr|A0A2U1KTK1|A0A2U1KTK1_ARTAN)	0.56	0.08	0	0.12	0.61	0	0.63	0.5	0.19	0.435
gene_Solyc01g044375.1	Solyc01g044375.1	Molybdenum cofactor sulfurase (AHRD V3.3 *-* A0A200QQK0_9MAGN)	0	0	0	0	0	0	0	0.88	0	0.22
gene_Solyc01g044420.4	Solyc01g044420.4	Calmodulin binding protein (AHRD V3.3 *** A0A2K3N563_TRIPR)	0.03	0.09	0.06	0.03	0.54	0.51	0.27	0.26	0.0525	0.395
gene_Solyc01g044490.5	Solyc01g044490.5	Elongation factor P (AHRD V3.11 *** tr|B6TVD2|B6TVD2_MAIZE)	21.41	19.9	21.45	19.72	32.52	38.3	34.72	30.73	20.62	34.0675
gene_Solyc01g044500.1	Solyc01g044500.1	Unknown protein	0	0	0	0	0	0	0	0	0	0
gene_Solyc01g044520.2	Solyc01g044520.2	LOB domain-containing protein (AHRD V3.3 *** A0A2U1QNF0_ARTAN)	0	0	0	0	0	0	0	0	0	0
gene_Solyc01g044523.1	Solyc01g044523.1	Unknown protein	0	0	0	0	0	0	0	0	0	0
gene_Solyc01g044550.3	Solyc01g044550.3	2-oxoglutarate (2OG) and Fe(II)-dependent oxygenase superfamily protein (AHRD V3.3 *-* A0A2U1N5S2_ARTAN)	0	0	0	0	0	0	0	0	0	0
gene_Solyc01g044551.1	Solyc01g044551.1	Cytochrome P450 (AHRD V3.3 *-* A0A200Q4B5_9MAGN)	0	0.02	0	0	0	0	0	0.05	0.005	0.0125
gene_Solyc01g044554.2	Solyc01g044554.2	2-oxoglutarate (2OG) and Fe(II)-dependent oxygenase superfamily protein (AHRD V3.11 *** tr|A0A2U1LUR0|A0A2U1LUR0_ARTAN)	0	0	0	0	0	0	0	0.17	0	0.0425
gene_Solyc01g044556.1	Solyc01g044556.1	TPX2 (targeting protein for Xklp2) protein family (AHRD V3.3 --* AT4G32330.4)	0	0.38	0	0.27	0	0.14	0	0	0.1625	0.035
gene_Solyc01g044558.1	Solyc01g044558.1	Cyclin-A1-1 (AHRD V3.3 *-* A0A1U8GEH4_CAPAN)	11.96	8.06	9.7	14.94	16.55	17.7	13.04	12.55	11.165	14.96
gene_Solyc01g047580.1	Solyc01g047580.1	Signal recognition particle subunit SRP72 (AHRD V3.3 *-* A0A2G2YL73_CAPAN)	0	0	0	0	0	0	0	0	0	0
gene_Solyc01g049650.4	Solyc01g049650.4	Pyruvate kinase (AHRD V3.3 *** A0A2G2XPN6_CAPBA)|Pyruvate kinase (AHRD V3.11 *** tr|A0A2G2XPN6|A0A2G2XPN6_CAPBA)	8.8	10.54	10.26	12.49	25.44	42.26	29.54	22.98	10.5225	30.055
gene_Solyc01g049680.3	Solyc01g049680.3	Transcription factor Pur-alpha 1 (AHRD V3.3 *** A0A2G2W459_CAPBA)	58.32	46.49	52.66	55.27	72.89	74.03	76	67.88	53.185	72.7
gene_Solyc01g049690.5	Solyc01g049690.5	Transcription factor Pur-alpha 1 (AHRD V3.11 *-* tr|A0A1U8F1B9|A0A1U8F1B9_CAPAN)	0	0	0	3.57	15.73	11.13	0	0	0.8925	6.715
gene_Solyc01g049720.1	Solyc01g049720.1	Unknown protein	0	0	0	0	0	0	0	0	0	0
gene_Solyc01g049740.1	Solyc01g049740.1	SNF2 domain-containing protein CLASSY 4 (AHRD V3.3 *-* A0A1J3JCP1_NOCCA)	0	0	0	0	0	0	0	0	0	0
gene_Solyc01g049750.1	Solyc01g049750.1	Unknown protein	0	0	0	0	0	0	0	0	0	0
gene_Solyc01g049760.1	Solyc01g049760.1	Glycosyltransferase (AHRD V3.3 *-* A0A2I4GXB6_9ROSI)	0	0	0	0	0	0	0	0	0	0
gene_Solyc01g049765.2	Solyc01g049765.2	crocetin glucosyltransferase, chloroplastic-like (AHRD V3.11 *-* XP_004229323.3)	0	0	0	0	0	0	0	0	0	0
gene_Solyc01g049790.1	Solyc01g049790.1	Glycosyltransferase (AHRD V3.3 *-* I1WYF2_PAELC)	0	0	0	0	0	0	0	0	0	0
gene_Solyc01g049810.4	Solyc01g049810.4	Pentatricopeptide repeat (AHRD V3.3 *** A0A200RCJ8_9MAGN)	0.87	1.3	1.34	1.14	1.39	1.41	1.66	1.05	1.1625	1.3775
gene_Solyc01g049820.2	Solyc01g049820.2	kinesin-like protein KIF3A isoform X3 (AHRD V3.3 *** A0A2I4G0Z7_9ROSI)	0.19	0.07	0.05	0	0	0.1	0	0	0.0775	0.025
gene_Solyc01g049830.2	Solyc01g049830.2	Kinesin (AHRD V3.3 *-* A0A200Q0B0_9MAGN)	0	0	0	0	0	0	0	0	0	0
gene_Solyc01g049840.1	Solyc01g049840.1	Kinesin (AHRD V3.3 *-* A0A200Q0B0_9MAGN)	0.13	0.09	0.12	0	0.12	0	0	0	0.085	0.03
gene_Solyc01g049880.3	Solyc01g049880.3	Unknown protein	36.57	33.28	36.22	34.27	35.89	23.4	39.42	36.45	35.085	33.79
gene_Solyc01g049890.3	Solyc01g049890.3	2-C-methyl-D-erythritol 4-phosphate cytidylyltransferase (AHRD V3.3 *** Q93WB8_ARATH)	134.82	120.15	135.52	161.22	210.46	266.55	195.45	197.33	137.928	217.447
gene_Solyc01g049910.4	Solyc01g049910.4	Membrane-bound transcription factor site-2 protease (AHRD V3.3 *** A0A200QAL7_9MAGN)	2.44	2.04	2.85	1.93	3.08	3.01	2.49	2.5	2.315	2.77
gene_Solyc01g049950.1	Solyc01g049950.1	Ribosomal protein L5 (AHRD V3.3 *-* A0A290WL59_SOLLC)	0	0	0	0	0	0	0	0	0	0
gene_Solyc01g049960.4	Solyc01g049960.4	chromosome-associated kinesin (AHRD V3.3 *** AT4G26410.1)	73.71	83.98	78.56	68.97	69.27	62.62	78.59	72.21	76.305	70.6725
gene_Solyc01g050010.3	Solyc01g050010.3	Zinc finger BED domain-containing protein DAYSLEEPER (AHRD V3.3 *** A0A1J3I687_NOCCA)	3.51	3.39	2.91	3.6	6.65	8.26	6.31	6.03	3.3525	6.8125
gene_Solyc01g050040.4	Solyc01g050040.4	RING/U-box superfamily protein (AHRD V3.3 *-* Q9FM98_ARATH)	0	0	0	0	0	0	0	0	0	0
gene_Solyc01g050045.1	Solyc01g050045.1	Unknown protein	7.09	4.02	4.97	6.85	8.11	9.38	7.49	8.47	5.7325	8.3625
gene_Solyc01g050050.1	Solyc01g050050.1	Unknown protein	0	0	0	0	0	0	0	0	0	0
gene_Solyc01g050070.5	Solyc01g050070.5	Transmembrane protein (AHRD V3.3 *** A0A1P8AMQ6_ARATH)|Transmembrane protein (AHRD V3.11 *** tr|A0A1P8AMQ6|A0A1P8AMQ6_ARATH)	7.1	6.99	9.57	9.93	10.62	10.44	11.4	12.1	8.3975	11.14
gene_Solyc01g055160.1	Solyc01g055160.1	S3-locus SLFlike1 protein (AHRD V3.3 *** A0A076YJN5_PETIN)	0	0	0	0	0	0	0	0	0	0
gene_Solyc01g055200.1	Solyc01g055200.1	S10-ribonuclease (AHRD V3.3 *** Q00591_PETHY)	0	0	0	0	0	0	0	0	0	0
gene_Solyc01g056200.1	Solyc01g056200.1	cyclin-dependent kinase F-4 isoform X1 (AHRD V3.3 --* XP_019070805.1)	0	0	0	0	0	0	0	0	0	0
gene_Solyc01g056220.2	Solyc01g056220.2	S2-locus F-box type-11 protein (AHRD V3.3 *** A0A076YEX4_PETIN)	0	0	0	0	0	0	0	0	0	0
gene_Solyc01g056240.1	Solyc01g056240.1	S-locus F-box-like protein a (AHRD V3.3 *-* B0F0G2_PETIN)	0	0	0	0	0	0	0	0	0	0
gene_Solyc01g056250.2	Solyc01g056250.2	S2-locus F-box protein (AHRD V3.3 *-* Q6JE34_PETIN)	0	0	0	0	0	0	0	0	0	0
gene_Solyc01g056260.1	Solyc01g056260.1	Unknown protein	0	0	0	0	0	0	0	0	0	0
gene_Solyc01g056280.4	Solyc01g056280.4	S2-locus F-box protein (AHRD V3.11 *** tr|Q6JE34|Q6JE34_PETIN)	0	0	0	0	0.04	0	0	0	0	0.01
gene_Solyc01g056285.1	Solyc01g056285.1	S3-locus F-box type-4 protein (AHRD V3.3 *** A0A076YGV2_PETIN)	0	0	0	0	0	0	0	0	0	0
gene_Solyc01g056290.2	Solyc01g056290.2	mediator of RNA polymerase II transcription subunit 3-like (AHRD V3.3 --* XP_010321536.1)	0	0	0	0	0	0	0	0	0	0
gene_Solyc01g056310.3	Solyc01g056310.3	anther-specific LAT51	0.11	0.02	0.05	0	0.03	0.06	0.07	0.09	0.045	0.0625
gene_Solyc01g056320.1	Solyc01g056320.1	Unknown protein	1.46	0.96	1.53	1.91	3.33	2.96	3.28	2.5	1.465	3.0175
gene_Solyc01g056340.4	Solyc01g056340.4	de-etiolated 1	6.09	6	7.47	7.14	9.81	9.72	10.63	9.25	6.675	9.8525
gene_Solyc01g056370.3	Solyc01g056370.3	Unknown protein	0	0	0	0	0	0	0	0	0	0
gene_Solyc01g056380.1	Solyc01g056380.1	Nodulin/glutamine synthase-like protein (AHRD V3.3 *-* F4J9A0_ARATH)	0	0	0	0	0	0	0	0	0	0
gene_Solyc01g056390.1	Solyc01g056390.1	nodulin/glutamine synthase-like protein (AHRD V3.3 *-* AT3G53180.1)	0	0	0	0	0	0	0	0	0	0
gene_Solyc01g056400.1	Solyc01g056400.1	Glutamine synthetase (AHRD V3.3 *-* I6WUR4_CAMSI)	0	0	0	0	0	0	0	0	0	0
gene_Solyc01g056410.1	Solyc01g056410.1	Nodulin/glutamine synthase-like protein (AHRD V3.3 *-* F4J9A0_ARATH)	0	0	0	0	0	0	0	0	0	0
gene_Solyc01g056420.1	Solyc01g056420.1	Ribonuclease H domain (AHRD V3.3 *** A0A200RDX4_9MAGN)	0	0	0	0	0	0	0	0	0	0
gene_Solyc01g056440.1	Solyc01g056440.1	Nodulin/glutamine synthase-like protein (AHRD V3.3 *-* F4J9A0_ARATH)	0	0	0	0	0	0	0	0	0	0
gene_Solyc01g056450.3	Solyc01g056450.3	Glutamine synthetase (AHRD V3.3 *-* I6WUR4_CAMSI)	0	0	0	0	0	0	0	0	0	0
gene_Solyc01g056460.1	Solyc01g056460.1	Protein Ycf2 (AHRD V3.3 *-* A0A1B0VVX8_9LAMI)	0	0	0	0	0	0	0	0	0	0
gene_Solyc01g056470.1	Solyc01g056470.1	Photosystem II CP43 reaction center protein (AHRD V3.3 *-* A0A2S0SUS0_9FABA)	0	0	0	0	0	0	0	0	0	0
gene_Solyc01g056485.2	Solyc01g056485.2	sentrin-specific protease 1-like (AHRD V3.11 *-* XP_024042913.1)	0	0	0	0	0	0	0	0	0	0
gene_Solyc01g056520.3	Solyc01g056520.3	ARM repeat superfamily protein (AHRD V3.3 *** AT5G06120.9)	4.96	5.47	6.45	7.46	14.14	20.69	14.08	12.77	6.085	15.42
gene_Solyc01g056530.2	Solyc01g056530.2	Oligopeptide transporter (AHRD V3.3 *-* A0A200RAW0_9MAGN)	0	0	0	0	0	0	0	0	0	0
gene_Solyc01g056570.3	Solyc01g056570.3	Regulator of chromosome condensation (AHRD V3.3 *** A0A200PRS6_9MAGN)	9.97	8.62	11.34	11.51	13.5	17	15.21	11.32	10.36	14.2575
gene_Solyc01g056580.4	Solyc01g056580.4	L-aspartate oxidase (AHRD V3.3 *-* A0A2G3CUJ1_CAPCH)	0.14	0.21	0.04	0.15	0.1	0.1	0.06	0	0.135	0.065
gene_Solyc01g056590.2	Solyc01g056590.2	transcription initiation factor TFIID subunit (AHRD V3.3 *-* AT5G65540.1)	0	0	0	0	0	0	0	0	0	0
gene_Solyc01g056600.2	Solyc01g056600.2	Double-stranded RNA-binding protein 1 (AHRD V3.3 *-* A0A2G2XPY3_CAPBA)	0	0.27	0	0	0	0	0.67	0.45	0.0675	0.28
gene_Solyc01g056610.1	Solyc01g056610.1	Unknown protein	0	0	0	0	0	0	0	0	0	0
gene_Solyc01g056620.4	Solyc01g056620.4	Double-stranded RNA-binding protein 1 (AHRD V3.3 *** A0A2G2XPY3_CAPBA)	6.53	4.97	6.76	5.61	7.33	8.61	9.68	7.98	5.9675	8.4
gene_Solyc01g056640.1	Solyc01g056640.1	Unknown protein	0	0	0	0	0	0	0	0	0	0
gene_Solyc01g056650.1	Solyc01g056650.1	Starch synthase, chloroplastic/amyloplastic (AHRD V3.3 *-* A0A2G2XJF0_CAPBA)	0	0	0	0	0	0	0	0	0	0
gene_Solyc01g056657.1	Solyc01g056657.1	Unknown protein	0	0	0	0	0	0	0	0	0	0
gene_Solyc01g056660.3	Solyc01g056660.3	S3 putative F-box protein SLF-S3B (AHRD V3.11 *** tr|Q64HD2|Q64HD2_PETHY)	0	0	0	0	0	0	0	0	0	0
gene_Solyc01g056690.4	Solyc01g056690.4	Protein kinase and PP2C-like domain-containing protein (AHRD V3.3 *** A0A2G3AJ12_CAPAN)	12.82	14.72	17.47	14.52	16.1	16.26	18.9	13.78	14.8825	16.26
gene_Solyc01g056720.4	Solyc01g056720.4	small basic intrinsic protein 2.1	25.39	20.08	25.73	29.59	50.15	65.61	46.35	46.54	25.1975	52.1625
gene_Solyc01g056730.3	Solyc01g056730.3	Unknown protein	0	0	0	0	0	0	0	0	0	0
gene_Solyc01g056750.1	Solyc01g056750.1	Zinc finger, CCHC-type (AHRD V3.3 *-* A0A2U1PD96_ARTAN)	0	0	0	0	0	0	0	0	0	0
gene_Solyc01g056760.3	Solyc01g056760.3	Zinc finger, CCHC-type (AHRD V3.3 *-* A0A2U1MSA1_ARTAN)	0	0	0	0	0	0	0	0	0	0
gene_Solyc01g056770.1	Solyc01g056770.1	Unknown protein	0	0	0	0	0	0	0	0	0	0
gene_Solyc01g056780.3	Solyc01g056780.3	50S ribosomal protein L34 (AHRD V3.3 *** A0A1U8FLP5_CAPAN)	463.91	814.41	695.26	470.91	295.39	168.95	356.44	372.08	611.122	298.215
gene_Solyc01g056790.3	Solyc01g056790.3	Exostosin-like protein (AHRD V3.3 *-* A0A2U1QBT5_ARTAN)	2.21	1.44	2.66	2.35	2.24	1.82	4	3.02	2.165	2.77
gene_Solyc01g056800.1	Solyc01g056800.1	Exostosin-like protein (AHRD V3.3 *-* Q2HVN7_MEDTR)	0.17	1.31	0.55	0.24	2.74	1.18	1.34	0.8	0.5675	1.515
gene_Solyc01g056810.4	Solyc01g056810.4	Syntaxin (AHRD V3.3 *** A0F0A7_NICBE)	7.32	6.95	7.78	5.8	9.4	8.86	10.21	10.12	6.9625	9.6475
gene_Solyc01g056830.3	Solyc01g056830.3	Syntaxin (AHRD V3.3 *-* A0F0A7_NICBE)	0	0	0	1.72	0	0	0	0	0.43	0
gene_Solyc01g056840.1	Solyc01g056840.1	DNA-directed RNA polymerase subunit beta'' (AHRD V3.3 *-* A0A2L1ZQP9_9LAMI)	0	0	0	0	0	0	0	0	0	0
gene_Solyc01g056850.3	Solyc01g056850.3	CTP synthase (AHRD V3.3 *** A0A2G2XFG8_CAPBA)	15.27	7.95	13.89	6.51	15.41	12.33	28.41	18.9	10.905	18.7625
gene_Solyc01g056880.3	Solyc01g056880.3	Heme-binding-like protein, chloroplastic (AHRD V3.3 *-* A0A2G2VV44_CAPBA)	0	0	0	0	0	0	0	0	0	0
gene_Solyc01g056890.1	Solyc01g056890.1	protein CURVATURE THYLAKOID 1A, chloroplastic-like (AHRD V3.3 *-* XP_004248070.1)	0	0	0	0	0	0	0	0	0	0
gene_Solyc01g056900.1	Solyc01g056900.1	Protein CURVATURE THYLAKOID 1A, chloroplastic (AHRD V3.3 --* A0A2G3BDI0_CAPCH)	0	0	0	0	0	0	0	0	0	0
gene_Solyc01g056910.1	Solyc01g056910.1	Protease Do-like 7 (AHRD V3.3 *-* A0A2G3AAM6_CAPAN)	0	0	0	0	0	0	0	0	0	0
gene_Solyc01g056950.1	Solyc01g056950.1	4-hydroxy-4-methyl-2-oxoglutarate aldolase (AHRD V3.3 *-* A0A2G3CF74_CAPCH)	0	0	0	0	0	0	0	0	0	0
gene_Solyc01g056960.1	Solyc01g056960.1	ABC transporter C family member 8 (AHRD V3.3 *-* A0A2G3CNG8_CAPCH)	0	0	0	0	0	0	0	0	0	0
gene_Solyc01g056970.1	Solyc01g056970.1	protein PELPK2-like (AHRD V3.3 *** XP_004229132.1)	0	0	0	0	0	0	0	0	0	0
gene_Solyc01g056990.3	Solyc01g056990.3	hypothetical protein (AHRD V3.3 *** AT5G06590.1)	0.58	2.67	4.2	0.4	1.08	0.48	2.62	0.69	1.9625	1.2175
gene_Solyc01g057000.3	Solyc01g057000.3	Universal stress protein	0	0.11	0.17	0	0.55	3.4	0.29	0.41	0.07	1.1625
gene_Solyc01g057003.1	Solyc01g057003.1	binding protein (AHRD V3.3 *-* AT2G25570.3)	0	0	0	0	0	0	0	0	0	0
gene_Solyc01g057010.1	Solyc01g057010.1	S3-locus F-box type-14 protein (AHRD V3.3 *** A0A076YJL9_PETIN)	0	0	0	0	0	0	0	0	0	0
gene_Solyc01g057020.3	Solyc01g057020.3	protein TRIGALACTOSYLDIACYLGLYCEROL 4, chloroplastic-like (AHRD V3.3 *-* A0A2I4DQN1_9ROSI)	21.46	26.38	23.96	16.81	18.48	18.92	20.05	21.85	22.1525	19.825
gene_Solyc01g057060.1	Solyc01g057060.1	Methyltransferase (AHRD V3.3 *-* A0A2U1QFS7_ARTAN),Pfam:PF03602	0	0	0	0	0	0	0	0	0	0
gene_Solyc01g057080.1	Solyc01g057080.1	Ethylene-responsive transcription factor (AHRD V3.3 *-* A0A2G2X462_CAPBA)	0	0	0	0	0	0	0	0	0	0
gene_Solyc01g057110.1	Solyc01g057110.1	Unknown protein	0	0	0	0	0	0	0	0	0	0
gene_Solyc01g057117.1	Solyc01g057117.1	Unknown protein	0	0	0	0	0	0	0	0	0	0
gene_Solyc01g057130.1	Solyc01g057130.1	Unknown protein	0	0	0	0	0	0	0	0	0	0
gene_Solyc01g057137.1	Solyc01g057137.1	Carboxypeptidase (AHRD V3.3 *-* A0A1U8HG02_CAPAN)	0	0	0	0	0	0	0	0	0	0
gene_Solyc01g057140.1	Solyc01g057140.1	Unknown protein	0	0	0	0	0	0	0	0	0	0
gene_Solyc01g057150.1	Solyc01g057150.1	Unknown protein	0	0	0	0	0	0	0	0	0	0
gene_Solyc01g057160.1	Solyc01g057160.1	Unknown protein	0	0	0	0	9.74	0	0	0	0	2.435
gene_Solyc01g057165.2	Solyc01g057165.2	replication protein A 70 kDa DNA-binding subunit B-like isoform X1 (AHRD V3.11 --* XP_025886291.1)	1.72	0.2	0.78	0.66	0.94	0.3	0.79	0.5	0.84	0.6325
gene_Solyc01g057180.2	Solyc01g057180.2	Unknown protein	0	0	0	0	0	0	0	0	0	0
gene_Solyc01g057185.2	Solyc01g057185.2	Eukaryotic translation initiation factor 3 subunit A (AHRD V3.11 *-* tr|A0A2G3AVW5|A0A2G3AVW5_CAPCH)	0	0	0	0	0	0	0	0	0	0
gene_Solyc01g057190.1	Solyc01g057190.1	S-locus F-box-like protein d (AHRD V3.3 *** B0F0G0_PETIN)	0	0	0	0	0	0	0	0	0	0
gene_Solyc01g057200.4	Solyc01g057200.4	Pentatricopeptide repeat-containing protein (AHRD V3.3 *** A0A2U1QJ39_ARTAN)	23	29.71	31.03	24.72	18.99	17	20.01	21.13	27.115	19.2825
gene_Solyc01g057210.3	Solyc01g057210.3	Mitochondrial pyruvate dehydrogenase kinase (AHRD V3.3 *** E5GC37_CUCME)	35	32.69	41.92	36.14	39.15	44.74	42.27	35.6	36.4375	40.44
gene_Solyc01g057220.3	Solyc01g057220.3	Pectinesterase (AHRD V3.3 *** A0A1Q3CE67_CEPFO)	0	0.14	0.03	0.03	0	0.03	0.03	0	0.05	0.015
gene_Solyc01g057250.2	Solyc01g057250.2	50S ribosomal protein L3 (AHRD V3.3 *-* A0A2G3A2L4_CAPAN)	0	0	0	0	0	0	0	0	0	0
gene_Solyc01g057260.4	Solyc01g057260.4	Transmembrane protein, putative (DUF247) (AHRD V3.3 *** F4IZB4_ARATH)	8.06	2.92	3.97	6.34	2.9	2.67	1.75	3.78	5.3225	2.775
gene_Solyc01g057270.4	Solyc01g057270.4	Calmodulin-binding transcription factor SR4 (AHRD V3.3 *** H8ZRY5_SOLLC)	0.61	0.95	0.68	0.23	3.6	6	3.67	4.12	0.6175	4.3475
gene_Solyc01g057280.3	Solyc01g057280.3	26S proteasome regulatory subunit (AHRD V3.11 *-* tr|A0A2U1N6D2|A0A2U1N6D2_ARTAN)	0	0	0	0	0	0	0	0	0	0
gene_Solyc01g057300.2	Solyc01g057300.2	bHLH transcription factor 002	0	0	0	0	0	0	0	0	0	0
gene_Solyc01g057310.5	Solyc01g057310.5	Phragmoplast orienting kinesin 2 (AHRD V3.11 *** tr|A0A2G2XPE0|A0A2G2XPE0_CAPBA)	4.71	5.03	7.34	1.16	2.68	1.43	3.12	1.45	4.56	2.17
gene_Solyc01g057320.3	Solyc01g057320.3	Kinesin (AHRD V3.3 *-* A0A200QSU4_9MAGN)	0.4	1.46	3.48	0.64	1.6	0.6	3.16	0.8	1.495	1.54
gene_Solyc01g057330.1	Solyc01g057330.1	Metal-nicotianamine transporter YSL1 (AHRD V3.3 *-* A0A2G3CXV2_CAPCH)	0	0	0	0	0	0	0	0	0	0
gene_Solyc01g057340.3	Solyc01g057340.3	Unknown protein	5.99	4.33	6.26	6.72	8.43	8.58	10.09	7.68	5.825	8.695
gene_Solyc01g057350.1	Solyc01g057350.1	Unknown protein	0	0	0	0	0	0	0	0	0	0
gene_Solyc01g057360.2	Solyc01g057360.2	Poly [ADP-ribose] polymerase (AHRD V3.11 *-* tr|A0A2G3CPC9|A0A2G3CPC9_CAPCH)	0	0	0	0	0	0	0	0	0	0
gene_Solyc01g057390.2	Solyc01g057390.2	ATP-dependent DNA helicase (AHRD V3.3 *-* A0A2G3C774_CAPCH)	0	0	0	0	0	0	0	0	0	0
gene_Solyc01g057395.1	Solyc01g057395.1	Unknown protein	0	0	0	0	0	0	0	0	0	0
gene_Solyc01g057410.1	Solyc01g057410.1	Unknown protein	0	0	0	0	0	0	0	0	0	0
gene_Solyc01g057420.1	Solyc01g057420.1	Unknown protein	0	0	0	0	0	0	0	0	0	0
gene_Solyc01g057430.3	Solyc01g057430.3	Acetyl-coenzyme A carboxylase carboxyl transferase subunit alpha, chloroplastic (AHRD V3.3 *-* A0A2G2W5S4_CAPBA)	0.8	1.01	1.24	1.87	1.84	1.44	1.33	1.55	1.23	1.54
gene_Solyc01g057440.3	Solyc01g057440.3	Unknown protein	1.05	0.54	0.88	1.88	2.16	1.4	1.53	1.53	1.0875	1.655
gene_Solyc01g057445.2	Solyc01g057445.2	Mediator of RNA polymerase II transcription subunit 15a (AHRD V3.11 *-* tr|A0A2G2ZG46|A0A2G2ZG46_CAPAN)	12.18	11.38	8.68	15.68	35.81	42.39	30.12	30.21	11.98	34.6325
gene_Solyc01g057470.1	Solyc01g057470.1	Unknown protein	0	0	0	0	0	0	0	0	0	0
gene_Solyc01g057510.2	Solyc01g057510.2	Bax inhibitor 1 (AHRD V3.3 *** A0A2G2XLQ4_CAPBA)	0	0	0	0	0	0.69	0	0	0	0.1725
gene_Solyc01g057520.5	Solyc01g057520.5	ARM repeat superfamily protein (AHRD V3.3 *** F4J550_ARATH)|ARM repeat superfamily protein (AHRD V3.11 *** tr|F4J550|F4J550_ARATH)	5.27	10.63	14.88	5.28	7.72	8.14	11.45	6.9	9.015	8.5525
gene_Solyc01g057525.2	Solyc01g057525.2	SKP1-like protein (AHRD V3.11 *-* tr|C3V9V9|C3V9V9_CITMA)	0	0	0	0	0	0	0	0	0	0
gene_Solyc01g057530.1	Solyc01g057530.1	COBRA-like protein 1 (AHRD V3.3 *-* A0A2G2X9E0_CAPBA)	0	0	0	0	0	0	0	0	0	0
gene_Solyc01g057570.3	Solyc01g057570.3	alpha-ketoglutarate-dependent dioxygenase alkB homolog 6-like (AHRD V3.3 *** A0A2I4HR29_9ROSI)	8.91	9.92	10.36	10.42	18.51	17.96	16.87	14.06	9.9025	16.85
gene_Solyc01g057580.1	Solyc01g057580.1	Protein kinase superfamily protein (AHRD V3.3 *-* A0A2U1PBH2_ARTAN)	0	0	0	0	0	0	0	0	0	0
gene_Solyc01g057585.1	Solyc01g057585.1	Unknown protein	0	0	0	0	0	0	0	0	0	0
gene_Solyc01g057600.3	Solyc01g057600.3	Unknown protein	0	0	0	0	0.32	0	0	0	0	0.08
gene_Solyc01g057610.1	Solyc01g057610.1	Unknown protein	0	0	0	0	0	0	0	0	0	0
gene_Solyc01g057640.1	Solyc01g057640.1	Unknown protein	0	0	0	0	0	0	0	0	0	0
gene_Solyc01g057660.1	Solyc01g057660.1	LOW QUALITY PROTEIN: uncharacterized protein LOC112191941 (AHRD V3.3 --* XP_024187199.1)	0	0	0	0	0	0	0	0	0	0
gene_Solyc01g057670.1	Solyc01g057670.1	DnaJ heat shock n-terminal domain-containing protein (AHRD V3.3 *** A0A2K3NVM9_TRIPR)	0	0	0	0	0	0	0	0	0	0
gene_Solyc01g057675.1	Solyc01g057675.1	Unknown protein	0	0	0	0	0	0	0	0	0	0
gene_Solyc01g057680.4	Solyc01g057680.4	Unknown protein	0.14	0.12	0.12	0.46	15.76	23.16	4.96	5.74	0.21	12.405
gene_Solyc01g057690.3	Solyc01g057690.3	Cell division cycle protein 48-like protein (AHRD V3.11 *-* tr|A0A2G2WIS5|A0A2G2WIS5_CAPBA)	0	0	0	0	0	0	0	0	0	0
gene_Solyc01g057700.1	Solyc01g057700.1	Calcium-dependent protein kinase (AHRD V3.3 *** E5GCJ4_CUCME)	0	0	0	0	0	0	0	0	0	0
gene_Solyc01g057703.1	Solyc01g057703.1	ATP-dependent DNA helicase (AHRD V3.3 *-* A0A2K3NWY8_TRIPR)	0	0	0	0	0.07	0	0	0	0	0.0175
gene_Solyc01g057705.1	Solyc01g057705.1	histidine--tRNA ligase, chloroplastic/mitochondrial (AHRD V3.3 *-* A0A2I4EMG2_9ROSI)	0	0	0	0	0.03	0.08	0	0	0	0.0275
gene_Solyc01g057710.2	Solyc01g057710.2	ATP-dependent DNA helicase (AHRD V3.11 *-* tr|A0A2G3BDV4|A0A2G3BDV4_CAPCH)	0	0	0	0	0	0	0	0	0	0
gene_Solyc01g057740.3	Solyc01g057740.3	Ribonuclease H protein (AHRD V3.3 *-* A0A2I0V757_9ASPA)	0	0	0	0	0	0	0	0	0	0
gene_Solyc01g057743.2	Solyc01g057743.2	26S proteasome non-ATPase regulatory subunit 11 (AHRD V3.11 *-* tr|A0A2G3AYY7|A0A2G3AYY7_CAPCH)	0	0	0	0	0	0	0	0	0	0
gene_Solyc01g057745.2	Solyc01g057745.2	zinc finger BED domain-containing protein RICESLEEPER 2-like (AHRD V3.11 *-* tr|A0A2I4EGG2|A0A2I4EGG2_9ROSI)	0	0	0	0	0	0	0	0	0	0
gene_Solyc01g057747.2	Solyc01g057747.2	zinc finger BED domain-containing protein RICESLEEPER 2-like (AHRD V3.11 *-* tr|A0A2I4EGG2|A0A2I4EGG2_9ROSI)	0	0	0	0	0	0	0	0	0	0
gene_Solyc01g057760.4	Solyc01g057760.4	RNA helicase DEAD2	11.31	14.16	16.94	11.34	14.92	15.79	21.73	16.16	13.4375	17.15
gene_Solyc01g057770.3	Solyc01g057770.3	HCO3-transporter family (AHRD V3.3 *** A0A2U1KUW6_ARTAN)	69.98	24.94	30.58	80.08	204.15	132.34	159.68	153.25	51.395	162.355
gene_Solyc01g057780.3	Solyc01g057780.3	Zinc finger protein VAR3, chloroplastic (AHRD V3.3 *** A0A2G3BZA0_CAPCH)	15.09	19.77	22.56	14.42	13.23	14.36	17.1	13.53	17.96	14.555
gene_Solyc01g057830.3	Solyc01g057830.3	30S ribosomal protein S1 protein (AHRD V3.3 *** A0A2U1PM45_ARTAN)	385.76	557.24	492.79	409.25	307.31	190.86	344.01	322.57	461.26	291.188
gene_Solyc01g057840.3	Solyc01g057840.3	Nuclear export mediator factor Nemf (AHRD V3.3 *** A0A1J3J1R1_NOCCA)	1.76	1.31	1.09	0	0	0	0.2	1.21	1.04	0.3525
gene_Solyc01g057850.4	Solyc01g057850.4	nuclear export mediator factor NEMF-like (AHRD V3.3 *** A0A2I4F1S6_9ROSI),Pfam:PF05833	5.49	5.22	7.51	7.03	13.41	16.25	13.9	10.51	6.3125	13.5175
gene_Solyc01g057853.2	Solyc01g057853.2	peptidyl-prolyl cis-trans isomerase CYP57 (AHRD V3.11 --* XP_002324733.3)	15.79	11.69	19.67	18.46	19.93	19.82	23.58	19.77	16.4025	20.775
gene_Solyc01g057855.1	Solyc01g057855.1	Unknown protein	0	0	0	0	0	0	0	0	0	0
gene_Solyc01g057890.2	Solyc01g057890.2	60S ribosomal protein L19-2 (AHRD V3.11 *-* tr|A0A2G3C1J0|A0A2G3C1J0_CAPCH)	0	0	0	0	0	0	0	0	0	0
gene_Solyc01g057900.3	Solyc01g057900.3	E3 ubiquitin-protein ligase UPL6 (AHRD V3.3 *** A0A2G3DDX0_CAPCH)	10.57	10.3	13.52	13.99	19.83	21.61	20.48	15.85	12.095	19.4425
gene_Solyc01g057903.1	Solyc01g057903.1	Unknown protein	0	0	0	0	0	0	0	0	0	0
gene_Solyc01g057907.2	Solyc01g057907.2	PttA' (AHRD V3.11 *-* tr|O22369|O22369_PETHY)	0	0	0	0	0	0	0	0	0	0
gene_Solyc01g057910.3	Solyc01g057910.3	R2R3MYB transcription factor 2	1.77	1.03	2.48	1.27	2.5	3.3	2.61	2.25	1.6375	2.665
gene_Solyc01g057920.1	Solyc01g057920.1	Unknown protein	0	0	0	0	0	0	0	0	0	0
gene_Solyc01g057940.1	Solyc01g057940.1	Protein TRIGALACTOSYLDIACYLGLYCEROL 1, chloroplastic (AHRD V3.3 *-* A0A2G3D103_CAPCH)	0	0	0.11	0	0	0	0	0	0.0275	0
gene_Solyc01g057960.3	Solyc01g057960.3	Homeobox leucine-zipper protein (AHRD V3.3 *-* Q8H963_ZINVI)	0	0	0	0	0	0	0	0	0	0
gene_Solyc01g057990.1	Solyc01g057990.1	Unknown protein	0	0	0	0	0	0	0	0	0	0
gene_Solyc01g058000.3	Solyc01g058000.3	DNA-directed RNA polymerase subunit beta (AHRD V3.3 *-* A0A2G2XEV3_CAPBA)	0.15	0	0	0	0	0	0	0	0.0375	0
gene_Solyc01g058010.3	Solyc01g058010.3	Neutral/alkaline invertase (AHRD V3.3 *** G5DC09_MANES)	9.79	5.66	6.69	11.71	17.6	19.85	17.52	16.25	8.4625	17.805
gene_Solyc01g058020.4	Solyc01g058020.4	Neutral/alkaline invertase (AHRD V3.3 *-* H6V7I6_MANES)	11.56	4.71	7.42	8.85	12.61	11.4	5.88	11.47	8.135	10.34
gene_Solyc01g058030.2	Solyc01g058030.2	Gibberellin 2-oxidase (AHRD V3.3 *** A4GVL5_SOLLC)	0.13	0.09	0.36	0.57	0.51	0.25	0.69	0.14	0.2875	0.3975
gene_Solyc01g058040.2	Solyc01g058040.2	gibberellin 2-beta-dioxygenase 2-like (AHRD V3.3 *-* A0A2I4DNY4_9ROSI)	0.99	0.34	0.46	0.6	0	0	0	0.57	0.5975	0.1425
gene_Solyc01g058050.1	Solyc01g058050.1	Unknown protein	0	0	0	0	0	0	0	0	0	0
gene_Solyc01g058060.1	Solyc01g058060.1	40S ribosomal protein S15-like (AHRD V3.3 --* NP_001274973.1)	0	0	0	0	0	0	0	0	0	0
gene_Solyc01g058070.1	Solyc01g058070.1	nucleosome assembly protein 1-4 (AHRD V3.3 --* XP_004241880.1)	0	0	0	0	0	0	0	0	0	0
gene_Solyc01g058080.1	Solyc01g058080.1	LOW QUALITY PROTEIN: probable helicase CHR10 (AHRD V3.3 --* XP_010325463.2)	0	0	0	0	0	0	0	0	0	0
gene_Solyc01g058100.2	Solyc01g058100.2	Unknown protein	0.46	0.51	0.36	0.59	1.22	0.99	0.61	1.7	0.48	1.13
gene_Solyc01g058120.1	Solyc01g058120.1	Glycerate dehydrogenase HPR, peroxisomal (AHRD V3.3 *-* A0A2G2WJW2_CAPBA)	0	0	0	0	0	0	0	0	0	0
gene_Solyc01g058130.1	Solyc01g058130.1	C2H2-type zinc finger protein (AHRD V3.3 --* NP_001241325.1)	0	0	0	0	0	0	0	0	0	0
gene_Solyc01g058140.3	Solyc01g058140.3	beta-glycosidase 2	26.65	18.97	28.23	26.28	36.66	37.65	37.29	31.8	25.0325	35.85
gene_Solyc01g058160.3	Solyc01g058160.3	Duf724 domain-containing protein 3 (AHRD V3.3 *** A0A314KQ04_NICAT)	9.09	8.59	11.74	6.72	6.91	3.8	9.26	6.83	9.035	6.7
gene_Solyc01g058170.4	Solyc01g058170.4	Agenet domain containing protein (AHRD V3.3 *** A0A2P5F5R4_TREOI)	2.02	2.28	2.37	2.61	3.88	1.69	1.03	0.95	2.32	1.8875
gene_Solyc01g058175.1	Solyc01g058175.1	Unknown protein	0	0	0	0	0	0.25	0	0	0	0.0625
gene_Solyc01g058190.4	Solyc01g058190.4	30S ribosomal protein S6 (AHRD V3.3 *-* A0A1J3K846_NOCCA)	45.8	68.25	68.74	54.49	61.03	49.84	60.32	48.54	59.32	54.9325
gene_Solyc01g058205.1	Solyc01g058205.1	Pentatricopeptide repeat-containing protein (AHRD V3.3 *** A0A2G2XPG9_CAPBA)	1.91	1.77	2.11	2.33	2.97	3.55	3.36	2.61	2.03	3.1225
gene_Solyc01g058210.3	Solyc01g058210.3	Villin (AHRD V3.3 *-* A0A2P5EN25_TREOI)	0	0	0	0	0.07	0	0	0	0	0.0175
gene_Solyc01g058220.3	Solyc01g058220.3	Rhodanese-like domain-containing protein chloroplastic-like (AHRD V3.3 *-* A0A2K3P8I3_TRIPR)	0	0	0	0	0	0	0	0	0	0
gene_Solyc01g058225.1	Solyc01g058225.1	myosin 1 (AHRD V3.3 --* NP_001104925.1)	0	0	0	0	0	0	0	0	0	0
gene_Solyc01g058240.1	Solyc01g058240.1	Unknown protein	0	0	0	0	0	0	0	0	0	0
gene_Solyc01g058250.2	Solyc01g058250.2	2-oxoglutarate (2OG) and Fe(II)-dependent oxygenase superfamily protein (AHRD V3.3 *** Q9SYM7_ARATH)	0	0	0	0	1.61	8.65	1.07	0.96	0	3.0725
gene_Solyc01g058260.4	Solyc01g058260.4	Nuclear poly(A) polymerase 3 (AHRD V3.3 *** A0A2G3B5G8_CAPCH)	48.45	27.18	30.8	45	64.21	69.8	62.16	46.6	37.8575	60.6925
gene_Solyc01g058270.3	Solyc01g058270.3	O-acetyltransferase family protein (AHRD V3.3 *** A0A2U1M4H7_ARTAN)	4.66	3.7	4.28	6.05	7.08	6.48	7.3	6.77	4.6725	6.9075
gene_Solyc01g058280.4	Solyc01g058280.4	ER membrane protein complex subunit 6-like (AHRD V3.3 *** A0A2I4GTM2_9ROSI)	49.35	60.77	58.47	64.79	98.56	98.65	79.97	78.23	58.345	88.8525
gene_Solyc01g058320.4	Solyc01g058320.4	transmembrane protein (AHRD V3.3 *-* AT3G17120.5)	32.5	10.61	12.32	31.87	34.21	19.9	35.12	36.62	21.825	31.4625
gene_Solyc01g058327.2	Solyc01g058327.2	Gibberellin 3-beta-dioxygenase (AHRD V3.11 *-* tr|S4V3R9|S4V3R9_9ROSA)	0	0	0	0	0	0	0	0	0	0
gene_Solyc01g058340.1	Solyc01g058340.1	Unknown protein	0	0	0	0	0	0	0	0	0	0
gene_Solyc01g058350.1	Solyc01g058350.1	Unknown protein	0	0	32.27	0	0	0	0	0	8.0675	0
gene_Solyc01g058360.1	Solyc01g058360.1	protein ZINC INDUCED FACILITATOR-LIKE 1-like (AHRD V3.3 *** A0A2I4H204_9ROSI)	0	0	0	0	0	0	0	0	0	0
gene_Solyc01g058380.1	Solyc01g058380.1	Coatomer subunit gamma (AHRD V3.3 *-* A0A2G3BVT4_CAPCH)	0	0	0	0	0	0	0	0	0	0
gene_Solyc01g058385.1	Solyc01g058385.1	Unknown protein	0	0	0	0	0	0	0	0	0	0
gene_Solyc01g058390.3	Solyc01g058390.3	Galactokinase (AHRD V3.3 *** A0A2G3AJ57_CAPAN)	16.42	26.44	31.52	32.8	35.17	43.99	37.33	30.37	26.795	36.715
gene_Solyc01g058400.4	Solyc01g058400.4	Transcription factor (AHRD V3.3 *-* A0A1U8FBH1_CAPAN)|Transcription factor (AHRD V3.11 *-* tr|A0A1U8FBH1|A0A1U8FBH1_CAPAN)	0	0	0	0	0	0	0	0	0	0
gene_Solyc01g058450.3	Solyc01g058450.3	Flowering time control protein FCA (AHRD V3.3 *** A0A2G2XPK6_CAPBA)	8.94	8.96	11.72	8.81	11.43	11.87	14.69	12.38	9.6075	12.5925
gene_Solyc01g058470.1	Solyc01g058470.1	Unknown protein	0	0	8.48	0	0	60.33	0	0	2.12	15.0825
gene_Solyc01g058520.5	Solyc01g058520.5	Peroxidase (AHRD V3.3 *** K4AW60_SOLLC)|Peroxidase (AHRD V3.11 *** tr|K4AW60|K4AW60_SOLLC)	4.07	3.68	5.28	3.83	4.74	4.64	6.4	4.25	4.215	5.0075
gene_Solyc01g058530.4	Solyc01g058530.4	Ribosomal protein S18 (AHRD V3.3 *-* A0A2Z5UCK0_CUSJA)	0	0	0	0	0	0	0	0	0	0
gene_Solyc01g058535.1	Solyc01g058535.1	Unknown protein	0	0	0	0	0	0	0	0	0	0
gene_Solyc01g058540.3	Solyc01g058540.3	WRKY transcription factor 47	0.17	0.04	0	0.06	0.23	0.06	0.15	0.06	0.0675	0.125
gene_Solyc01g058550.1	Solyc01g058550.1	DDT domain-containing protein PTM (AHRD V3.3 *-* XP_010313253.1)	0	0	0	0	0	0	0	0	0	0
gene_Solyc01g058590.1	Solyc01g058590.1	Ubiquitin-like domain-containing CTD phosphatase (AHRD V3.3 *-* A0A2G2W8N6_CAPBA)	0	0	0	0	0	0	0	0	0	0
gene_Solyc01g058593.2	Solyc01g058593.2	Zinc finger BED domain-containing protein RICESLEEPER 2 (AHRD V3.11 *-* tr|A0A2U1KM29|A0A2U1KM29_ARTAN)	0	0	0	0	0	0	0	0	0	0
gene_Solyc01g058597.1	Solyc01g058597.1	Prefoldin subunit 3 (AHRD V3.3 *-* A0A2G2ZJK0_CAPAN)	0	0	0	0	0	0	0	0	0	0
gene_Solyc01g058660.1	Solyc01g058660.1	Unknown protein	0	0	0	0	0	0	0	0	0	0
gene_Solyc01g058670.3	Solyc01g058670.3	Transcription factor (AHRD V3.3 *** A0A2G3DG53_CAPCH)	41.78	18.81	20.62	27.35	19.97	14.84	18.7	25.26	27.14	19.6925
gene_Solyc01g058673.2	Solyc01g058673.2	UBN2_3 domain-containing protein (AHRD V3.11 *-* tr|A0A1Q3C662|A0A1Q3C662_CEPFO)	0	0	0	0	0	0	0	0	0	0
gene_Solyc01g058677.1	Solyc01g058677.1	Unknown protein	0	0	0	0	0	0	0	0	0	0
gene_Solyc01g058680.3	Solyc01g058680.3	Sister chromatid cohesion 1 protein 4 (AHRD V3.11 *-* tr|A0A2G3DGK5|A0A2G3DGK5_CAPCH)	0	0	0	0	0	0	0	0	0	0
gene_Solyc01g058690.1	Solyc01g058690.1	zinc finger CCCH domain-containing protein 41-like (AHRD V3.3 *-* A0A2I4HUT1_9ROSI)	0	0	0	0	0	0	0	0	0	0
gene_Solyc01g058700.1	Solyc01g058700.1	Sister chromatid cohesion 1 protein 4 (AHRD V3.3 *-* A0A2G3DGK5_CAPCH)	0	0	0	0	0	0	0	0	0	0
gene_Solyc01g058705.1	Solyc01g058705.1	SNF2 domain-containing protein CLASSY 4-like (AHRD V3.3 *-* XP_010319906.1)	0	0	0	0	0	0	0	0	0	0
gene_Solyc01g058720.4	Solyc01g058720.4	Calcium-binding EF-hand (AHRD V3.3 *** A0A2U1NQC6_ARTAN)	16.19	8.47	12.02	8.29	36.44	72.88	36.91	55.56	11.2425	50.4475
gene_Solyc01g058730.4	Solyc01g058730.4	Transmembrane protein (AHRD V3.3 *** F4JLQ2_ARATH)	24.19	20.25	25.28	26.88	44	56.87	45.8	37.98	24.15	46.1625
gene_Solyc01g058740.2	Solyc01g058740.2	ninja-family protein AFP3-like (AHRD V3.3 *-* XP_010315661.1)	0	0	0	0	0	0	0	0	0	0
gene_Solyc01g059740.1	Solyc01g059740.1	ninja-family protein AFP3-like (AHRD V3.3 *** XP_019067583.1)	0	0	0	0	0	0	0	0	0	0
gene_Solyc01g059750.1	Solyc01g059750.1	RRM_1 domain-containing protein/NTF2 domain-containing protein (AHRD V3.3 --* A0A1Q3C3M0_CEPFO)	0	0	0	0	0	0	0	0	0	0
gene_Solyc01g059760.4	Solyc01g059760.4	sentrin-specific protease 6-like (AHRD V3.11 -** XP_022878713.1)	0	0	0	0	0	0	0	0	0	0
gene_Solyc01g059765.1	Solyc01g059765.1	Unknown protein	0	0	0	0	0	0	0	0	0	0
gene_Solyc01g059780.1	Solyc01g059780.1	ninja-family protein AFP3-like (AHRD V3.3 *-* XP_019067583.1)	0	0	0	0	0	0	0	0	0	0
gene_Solyc01g059800.1	Solyc01g059800.1	Unknown protein	0	0	0	0	0	0	0	0	0	0
gene_Solyc01g059810.1	Solyc01g059810.1	Unknown protein	0	0	0	0	0	0	0	0	0	0
gene_Solyc01g059820.1	Solyc01g059820.1	Unknown protein	0	0	0	0	0	0	0	0	0	0
gene_Solyc01g059830.3	Solyc01g059830.3	Enoyl-CoA hydratase (AHRD V3.3 *** A0A1Y1IHV1_KLENI)	30.76	24.69	26.3	32.84	42.71	62.36	45.41	44.68	28.6475	48.79
gene_Solyc01g059840.3	Solyc01g059840.3	GDSL esterase/lipase (AHRD V3.3 *** A0A2U1MC12_ARTAN)	0	0	0	0	0.06	0	0	0.07	0	0.0325
gene_Solyc01g059850.3	Solyc01g059850.3	Vacuolar-processing enzyme (AHRD V3.3 *-* A0A1U8GC96_CAPAN)	0	0	0	0	0	0	0	0	0	0
gene_Solyc01g059860.3	Solyc01g059860.3	MAP kinase kinase kinase 3	15.73	14.15	16.5	20.6	19.81	19.22	21.32	16.38	16.745	19.1825
gene_Solyc01g059870.4	Solyc01g059870.4	phytochrome B1	29.14	22.07	28.62	30.97	22.69	22.17	24.73	24.25	27.7	23.46
gene_Solyc01g059880.3	Solyc01g059880.3	Citrate synthase-like (AHRD V3.3 *** A0A200R252_9MAGN)	23.4	20.99	24.08	24.5	35.51	38.5	39.88	35.5	23.2425	37.3475
gene_Solyc01g059884.2	Solyc01g059884.2	Agamous-like mads-box protein agl80-like (AHRD V3.11 *-* tr|A0A2K3LY46|A0A2K3LY46_TRIPR)	0	0	0	0	0	0	0	0	0	0
gene_Solyc01g059886.2	Solyc01g059886.2	Agamous-like mads-box protein agl80-like (AHRD V3.11 *-* tr|A0A2K3LY46|A0A2K3LY46_TRIPR)	0	0	0	0	0	0	0	0	0	0
gene_Solyc01g059888.2	Solyc01g059888.2	Agamous-like mads-box protein agl80-like (AHRD V3.11 *-* tr|A0A2K3LY46|A0A2K3LY46_TRIPR)	0	0	0	0	0	0	0	0	0	0
gene_Solyc01g059900.5	Solyc01g059900.5	Dirigent protein (AHRD V3.11 *** tr|K4AW97|K4AW97_SOLLC)	0	0	0	0.14	0	0	0	0.14	0.035	0.035
gene_Solyc01g059910.3	Solyc01g059910.3	Receptor-like protein kinase FERONIA (AHRD V3.11 *** tr|A0A2G3C1K8|A0A2G3C1K8_CAPCH)	0.14	0.04	0.12	0.08	0.05	0	0.07	0.04	0.095	0.04
gene_Solyc01g059920.5	Solyc01g059920.5	Nucleic acid-binding, OB-fold (AHRD V3.3 *** A0A2U1P485_ARTAN)|Nucleic acid-binding, OB-fold (AHRD V3.11 *** tr|A0A2U1P485|A0A2U1P485_ARTAN)	3.9	7.74	7.83	4.08	5.76	6.01	9.12	4.62	5.8875	6.3775
gene_Solyc01g059930.3	Solyc01g059930.3	Adenine nucleotide alpha hydrolases-like superfamily protein (AHRD V3.3 *** Q9M9P5_ARATH)	131.09	79.1	97.61	148.73	278.01	354.15	214.51	244.02	114.132	272.673
gene_Solyc01g059940.2	Solyc01g059940.2	Plant invertase/pectin methylesterase inhibitor superfamily protein (AHRD V3.3 *-* F4JC28_ARATH)	0	0.04	0.34	0	0.24	0.48	0.16	0.07	0.095	0.2375
gene_Solyc01g059950.1	Solyc01g059950.1	Transcription factor GRAS (AHRD V3.3 *-* A0A200PWC4_9MAGN)	0	0	0	0	0	0.08	0	0.28	0	0.09
gene_Solyc01g059960.1	Solyc01g059960.1	Transcription factor GRAS (AHRD V3.3 *** A0A200PWC4_9MAGN)	0	0	0	0	0	0	0	0	0	0
gene_Solyc01g059965.1	Solyc01g059965.1	Glucan endo-1,3-beta-glucosidase B (AHRD V3.3 *** E13B_SOLLC)	0.96	0	28.21	38.63	550.37	916.18	266.35	491.75	16.95	556.163
gene_Solyc01g059990.4	Solyc01g059990.4	Serine/threonine-protein phosphatase 7 long form-like protein (AHRD V3.11 *-* tr|A0A1J3IZ43|A0A1J3IZ43_NOCCA)	0	0	0	0	0	0	0	0	0	0
gene_Solyc01g060010.3	Solyc01g060010.3	Glucan endo-1,3-beta-glucosidase (AHRD V3.3 *** A0A2G3BH97_CAPCH)	0	0	0	0	0	0.28	0.13	0.11	0	0.13
gene_Solyc01g060015.1	Solyc01g060015.1	Glucan endo-1,3-beta-glucosidase (AHRD V3.3 *-* A0A2I0XDS5_9ASPA)	0	0	0	0	0.81	0.79	0.57	0.9	0	0.7675
gene_Solyc01g060020.4	Solyc01g060020.4	beta-1,3-glucanase TOMB13GLUB	13.18	3.95	8.28	7.52	238.11	238.12	159.61	137.95	8.2325	193.447
gene_Solyc01g060030.3	Solyc01g060030.3	Zinc finger CCHC domain-containing protein 10 (AHRD V3.3 *** A0A2G3ART8_CAPCH)	44.95	33.65	45.81	29.38	43.25	44.95	44.22	45.75	38.4475	44.5425
gene_Solyc01g060040.3	Solyc01g060040.3	WD40 domain-containing protein/Bromodomain domain-containing protein (AHRD V3.3 *** A0A1Q3BSD0_CEPFO)	8.81	7.91	10.17	8.37	9.68	9.15	9.18	9.81	8.815	9.455
gene_Solyc01g060047.2	Solyc01g060047.2	Flavonol synthase (AHRD V3.11 *-* tr|Q2PHJ7|Q2PHJ7_VITVI)	0	0	0	0	0	0	0	0	0	0
gene_Solyc01g060050.3	Solyc01g060050.3	WD40 domain-containing protein (AHRD V3.3 *** A0A2K3NUT6_TRIPR)	2.32	2.51	3.67	3.94	4.38	3.78	6.59	3.01	3.11	4.44
gene_Solyc01g060053.1	Solyc01g060053.1	PttA' (AHRD V3.3 *-* O22369_PETHY)	0	0	0	0	0	0	0	0	0	0
gene_Solyc01g060055.2	Solyc01g060055.2	PttA' (AHRD V3.11 *-* tr|O22369|O22369_PETHY)	0	0	0	0	0	0	0	0	0	0
gene_Solyc01g060070.3	Solyc01g060070.3	Outer envelope pore protein 16-2, chloroplastic (AHRD V3.3 *** A0A2G2XR36_CAPBA),Pfam:PF02466	2.79	1.91	1.53	1.53	7.57	13.01	6.29	5.42	1.94	8.0725
gene_Solyc01g060080.4	Solyc01g060080.4	serine/threonine-protein phosphatase 4 regulatory subunit 3-like (AHRD V3.3 *-* A0A2I4F1X2_9ROSI)	16.2	14.61	17.17	13.89	18.06	18.6	15.76	18.02	15.4675	17.61
gene_Solyc01g060090.1	Solyc01g060090.1	serine/threonine-protein phosphatase 4 regulatory subunit 3-like (AHRD V3.3 *-* A0A2I4F1X2_9ROSI)	7.69	5.51	7.86	8.8	11.99	9.9	12.97	8.23	7.465	10.7725
gene_Solyc01g060100.2	Solyc01g060100.2	serine/threonine-protein phosphatase 4 regulatory subunit 3-like (AHRD V3.3 --* XP_004229001.1)	0	0	0	0	0	0	0	0	0	0
gene_Solyc01g060130.3	Solyc01g060130.3	TOMGTPASE Mill. GTPase	12.62	8.01	9.22	10.66	24.3	37.37	18.4	18.34	10.1275	24.6025
gene_Solyc01g060140.4	Solyc01g060140.4	Calmodulin-binding transcription activator 5 (AHRD V3.3 *-* A0A2G2XR50_CAPBA)	24.44	16.67	23.61	27.43	32.55	40.2	32.8	28.88	23.0375	33.6075
gene_Solyc01g060160.1	Solyc01g060160.1	Mitochondrial-processing peptidase subunit beta (AHRD V3.3 *-* A0A2G3B7D4_CAPCH)	0.59	0.14	0.31	0.36	0.19	0.32	0.17	0.57	0.35	0.3125
gene_Solyc01g060180.4	Solyc01g060180.4	AMP-dependent synthetase/ligase (AHRD V3.3 *** A0A200R265_9MAGN)	41.07	29.54	36.53	53.09	51.59	53.19	46.21	49.66	40.0575	50.1625
gene_Solyc01g060183.1	Solyc01g060183.1	Zinc finger, GRF-type (AHRD V3.3 *** A0A2U1QJI6_ARTAN)	0.09	0.06	0	0.1	0	0.09	0.24	0	0.0625	0.0825
gene_Solyc01g060187.1	Solyc01g060187.1	Unknown protein	0	0	0	0.09	0	0	0	0	0.0225	0
gene_Solyc01g060200.3	Solyc01g060200.3	3'-5' exonuclease domain (AHRD V3.3 *** A0A200QLJ1_9MAGN)	0.07	0.1	0.2	0	0.35	0.14	0	0	0.0925	0.1225
gene_Solyc01g060210.4	Solyc01g060210.4	XH/XS domain-containing protein (AHRD V3.3 *-* Q9M150_ARATH)	5.3	3.54	4.65	5.02	6.07	5.49	5.15	4.81	4.6275	5.38
gene_Solyc01g060220.1	Solyc01g060220.1	Unknown protein	0	0	0	0	0	0	0	0	0	0
gene_Solyc01g060240.5	Solyc01g060240.5	cAMP-regulated phosphoprotein 19-related protein (AHRD V3.11 *** tr|F4JLP3|F4JLP3_ARATH)	16.69	12.3	9.9	21.1	10.43	10.05	12.38	13.93	14.9975	11.6975
gene_Solyc01g060250.2	Solyc01g060250.2	Unknown protein	0	0.3	0	0	0.51	0.42	0	0.6	0.075	0.3825
gene_Solyc01g060260.5	Solyc01g060260.5	Glycine-rich protein family Chr5:20009834-20011095 REVERSE LENGTH 225 201606 (AHRD V3.11 *-* AT5G49350.2)	4.3	4.04	5.45	6.31	7.56	8.35	7.43	6.35	5.025	7.4225
gene_Solyc01g060270.1	Solyc01g060270.1	Protein trichome birefringence (AHRD V3.3 *** A0A2G3BHS7_CAPCH)	0	0	0	0	0	0.17	0	0	0	0.0425
gene_Solyc01g060280.4	Solyc01g060280.4	AMSH-like ubiquitin thioesterase 1 (AHRD V3.3 *** A0A2G2XPY5_CAPBA)	5.16	5.26	5.91	6.92	17.09	26.89	15.62	17.37	5.8125	19.2425
gene_Solyc01g060284.2	Solyc01g060284.2	MADS-box transcription factor (AHRD V3.11 *-* tr|A0A2K3LJJ6|A0A2K3LJJ6_TRIPR)	0	0	0	0	0	0	0	0	0	0
gene_Solyc01g060286.2	Solyc01g060286.2	MADS-box transcription factor (AHRD V3.11 *-* tr|A0A2K3L7S8|A0A2K3L7S8_TRIPR)	0	0	0	0	0	0	0	0	0	0
gene_Solyc01g060300.3	Solyc01g060300.3	agamous-like MADS-box protein AGL62 (AHRD V3.11 *-* XP_010319771.1)	0	0	0	0	0	0	0	0	0	0
gene_Solyc01g060310.3	Solyc01g060310.3	MADS-box transcription factor (AHRD V3.3 *-* A0A2K3MRY7_TRIPR)	0	0	0	0	0	0	0	0	0	0
gene_Solyc01g060312.2	Solyc01g060312.2	MADS-box transcription factor (AHRD V3.11 *-* tr|A0A2K3L7S8|A0A2K3L7S8_TRIPR)	0	0	0	0	0	0	0	0	0	0
gene_Solyc01g060314.2	Solyc01g060314.2	MADS-box transcription factor (AHRD V3.11 *-* tr|A0A2K3MVG2|A0A2K3MVG2_TRIPR)	0	0	0	0	0	0	0	0	0	0
gene_Solyc01g060340.1	Solyc01g060340.1	Endoglucanase (AHRD V3.3 *-* A0A328DEK8_9ASTE)	0	0	0	0	0	0	0	0	0	0
gene_Solyc01g060350.1	Solyc01g060350.1	Unknown protein	0	0.81	0	0	0	0	0	4.72	0.2025	1.18
gene_Solyc01g060355.2	Solyc01g060355.2	B3 domain-containing protein (AHRD V3.11 *** tr|B6SN49|B6SN49_MAIZE)	0	0	0	0	0	0	0	0	0	0
gene_Solyc01g060370.2	Solyc01g060370.2	DNA-binding pseudobarrel domain-containing protein (AHRD V3.3 *** A0A2U1N862_ARTAN)	0	0	0	0	0	0	0	0	0	0
gene_Solyc01g060390.1	Solyc01g060390.1	UQ_con domain-containing protein (AHRD V3.3 *-* A0A1Q3CAP2_CEPFO)	0	0	0	0	0	0	0	0	0	0
gene_Solyc01g060395.1	Solyc01g060395.1	Unknown protein	0	0	0	0	0	0	0	0	0	0
gene_Solyc01g060410.4	Solyc01g060410.4	GPI-anchored adhesin-like protein (AHRD V3.3 *** Q9M2F2_ARATH)	1.75	6.75	10.8	1.48	2.52	1.72	4.91	2.22	5.195	2.8425
gene_Solyc01g060420.2	Solyc01g060420.2	Zinc finger protein 8 (AHRD V3.3 *** A0A2G2XR52_CAPBA)	0.68	0.36	0.47	0.19	0	0	0.23	0.19	0.425	0.105
gene_Solyc01g060430.1	Solyc01g060430.1	B-cell receptor-associated protein 31-like protein (AHRD V3.3 --* AT5G48660.1)	0	0	0	0	0	0	0	0	0	0
gene_Solyc01g060450.3	Solyc01g060450.3	transmembrane protein%2C putative (DUF1218) (AHRD V3.3 *** AT5G49320.1)	1.72	1.46	1.6	1.25	1.78	2.35	2.64	2.36	1.5075	2.2825
gene_Solyc01g060460.2	Solyc01g060460.2	SNF2-related (AHRD V3.3 *** A0A200QQJ8_9MAGN)	0	0.02	0.02	0	0.35	0.45	0.06	0.18	0.01	0.26
gene_Solyc01g060470.3	Solyc01g060470.3	Importin subunit alpha (AHRD V3.3 *** A0A2G3DFJ0_CAPCH)	55.49	52.98	66.47	58.28	64.4	81.01	70.74	71.84	58.305	71.9975
gene_Solyc01g060490.5	Solyc01g060490.5	GATA transcription factor 23 (AHRD V3.11 *** tr|A0A2G2VJP8|A0A2G2VJP8_CAPBA)	0	0.06	0.07	0	0	0.15	0	0.09	0.0325	0.06
gene_Solyc01g065490.5	Solyc01g065490.5	NAD(P)-linked oxidoreductase, aldo/keto reductase family protein (AHRD V3.11 *** tr|A0A1Y1HY98|A0A1Y1HY98_KLENI)	12.78	9.22	10.88	13.58	12.99	13.84	12.81	13.01	11.615	13.1625
gene_Solyc01g065500.3	Solyc01g065500.3	C2 calcium/lipid-binding plant phosphoribosyltransferase family protein (AHRD V3.3 *** A0A061EZM2_THECC)	2.47	1.39	2.01	1.34	5	3.74	6.64	5.51	1.8025	5.2225
gene_Solyc01g065510.3	Solyc01g065510.3	leucine-rich repeat extensin-like protein 6 (AHRD V3.3 *-* XP_010321602.1)	12.21	12.3	11.67	4.06	10.16	5.85	10.53	8.72	10.06	8.815
gene_Solyc01g065530.3	Solyc01g065530.3	COBRA-like protein (AHRD V3.3 *** A0A2G3AIT3_CAPAN)	20.07	8.71	12.89	20.5	44.07	32.35	30.14	27.79	15.5425	33.5875
gene_Solyc01g065540.3	Solyc01g065540.3	Two-component response regulator (AHRD V3.3 *** A0A2G3DGB4_CAPCH)	4.7	3.15	3.87	3.75	4.33	3.79	5.07	4	3.8675	4.2975
gene_Solyc01g065550.3	Solyc01g065550.3	Dehydration-induced 19-like protein (AHRD V3.3 *** E3T7S4_GOSHI)	8.38	6.1	6.28	8.06	15.42	14.52	11.06	12.12	7.205	13.28
gene_Solyc01g065560.4	Solyc01g065560.4	DUF789 domain-containing protein (AHRD V3.3 *** A0A1Q3DF52_CEPFO)	3.88	3.78	4.41	5.12	7.78	7.19	7.66	6.34	4.2975	7.2425
gene_Solyc01g065570.2	Solyc01g065570.2	DnaJ domain-containing protein (AHRD V3.3 *** A0A1Q3B8J9_CEPFO)	0.19	0.09	0.06	0.07	0.06	0	0.08	0.07	0.1025	0.0525
gene_Solyc01g065580.4	Solyc01g065580.4	Pumilio-like protein 24 (AHRD V3.3 *** A0A2G2XR42_CAPBA)	11.54	15.31	18.08	12.91	22.34	30.02	24.11	21.78	14.46	24.5625
gene_Solyc01g065585.1	Solyc01g065585.1	NAD(P)H-quinone oxidoreductase chain 4, chloroplastic (AHRD V3.3 *-* A0A1U8QCJ1_CAPAN)	0	0	0	0	0	0	0	0	0	0
gene_Solyc01g065610.1	Solyc01g065610.1	NAD(P)H-quinone oxidoreductase chain 4, chloroplastic (AHRD V3.3 *-* A0A1U8QCJ1_CAPAN)	0	0	0	0	0	0	0	0	0	0
gene_Solyc01g065620.1	Solyc01g065620.1	NAD(P)H-quinone oxidoreductase chain 4, chloroplastic (AHRD V3.3 *-* A0A1U8QCJ1_CAPAN)	0	0	0	0	0	0	0	0	0	0
gene_Solyc01g065630.1	Solyc01g065630.1	NAD(P)H-quinone oxidoreductase chain 4, chloroplastic (AHRD V3.3 *-* U6EJ31_LINPH)	0	0	0	0	0	0	0	0	0	0
gene_Solyc01g065640.3	Solyc01g065640.3	NAD(P)H-quinone oxidoreductase chain 4, chloroplastic (AHRD V3.3 *-* A0A1U8QCJ1_CAPAN)	0	0	0	0	0	0	0	0	0	0
gene_Solyc01g065643.1	Solyc01g065643.1	WD repeat-containing protein 43 (AHRD V3.3 --* XP_004231570.1)	0	0	0	0	0	0	0	0	0	0
gene_Solyc01g065647.1	Solyc01g065647.1	WD repeat-containing protein 43 (AHRD V3.3 *-* XP_004231570.1)	0	0	0	0	0	0	0	0	0	0
gene_Solyc01g065650.1	Solyc01g065650.1	Transducin/WD40 repeat-like superfamily protein (AHRD V3.3 *-* F4K6D8_ARATH)	0	0	0	0	0	0	0	0	0	0
gene_Solyc01g065660.1	Solyc01g065660.1	Transducin/WD40 repeat-like superfamily protein (AHRD V3.3 --* AT3G13340.3)	0	0	0	0	0	0	0	0	0	0
gene_Solyc01g065670.1	Solyc01g065670.1	Transducin/WD40 repeat-like superfamily protein (AHRD V3.3 *-* A0A1P8BF16_ARATH)	0	0	0	0	0	0	0	0	0	0
gene_Solyc01g065690.3	Solyc01g065690.3	Heavy metal-associated isoprenylated plant protein (AHRD V3.3 *-* A0A2R6PJM0_ACTCH)	9.05	4.12	4.64	4.75	4.44	7.49	7.52	7.58	5.64	6.7575
gene_Solyc01g065700.3	Solyc01g065700.3	Protein phosphatase 2C family protein (AHRD V3.3 *** A0A2U1N538_ARTAN)	3.95	0.72	1.06	7.4	8.19	5.7	5.4	10.36	3.2825	7.4125
gene_Solyc01g065710.3	Solyc01g065710.3	CST complex subunit TEN1 (AHRD V3.3 *** A0A2G3AIU0_CAPAN)	8.2	7.66	9.03	7.53	9.02	7.92	9.24	8.94	8.105	8.78
gene_Solyc01g065720.4	Solyc01g065720.4	Phospholipase (AHRD V3.3 *** A0A2I4F1X9_9ROSI)	6.8	4.2	4.86	8.26	13.42	14.98	12.32	11.1	6.03	12.955
gene_Solyc01g065725.1	Solyc01g065725.1	Unknown protein	0	0	0	0	0	0	0	0	0	0
gene_Solyc01g065740.4	Solyc01g065740.4	F-box/RNI-like superfamily protein (AHRD V3.11 *** tr|F4KDV0|F4KDV0_ARATH)	0.52	0.54	0.52	0.49	1.05	1.38	0.97	1.42	0.5175	1.205
gene_Solyc01g065770.3	Solyc01g065770.3	NADH dehydrogenase subunit 7 (AHRD V3.11 *** tr|A0A290WKY4|A0A290WKY4_SOLLC)	0	0	0.34	0	0	0.36	0	0	0.085	0.09
gene_Solyc01g065795.2	Solyc01g065795.2	NADH dehydrogenase [ubiquinone] iron-sulfur protein 2 (AHRD V3.11 *-* tr|A0A2G2WMF6|A0A2G2WMF6_CAPBA)	0.2	0	0	0	0	0	0	0	0.05	0
gene_Solyc01g065810.2	Solyc01g065810.2	NADH dehydrogenase subunit 7 (AHRD V3.3 *-* A0A1B3IYY1_9LILI)	0	0	0	0	0	0	0	0	0	0
gene_Solyc01g065840.4	Solyc01g065840.4	F-box/RNI-like superfamily protein (AHRD V3.3 *** A0A178U7Y7_ARATH)	9.25	7.11	10.14	10.56	17.83	18.68	18.1	13.98	9.265	17.1475
gene_Solyc01g065860.2	Solyc01g065860.2	ATP-dependent DNA helicase (AHRD V3.11 *-* tr|A0A2I0VLI3|A0A2I0VLI3_9ASPA)	0	0	0	0	0	0	0	0	0	0
gene_Solyc01g065900.3	Solyc01g065900.3	trihelix transcription factor ASR3-like (AHRD V3.3 *** A0A2I4FCD1_9ROSI)	0	0	0	0	0	0	0	0	0	0
gene_Solyc01g065903.1	Solyc01g065903.1	protein PELPK1-like (AHRD V3.3 *-* XP_019068397.1)	0	0	0	0	0	0	0	0	0	0
gene_Solyc01g065907.1	Solyc01g065907.1	protein PELPK1-like (AHRD V3.3 *** XP_019068397.1)	0	0	0	0	0	0	0	0	0	0
gene_Solyc01g065910.1	Solyc01g065910.1	Nucleoporin autopeptidase (AHRD V3.3 *-* AT1G10390.3)	0	0	0	0	0	0	0	0	0	0
gene_Solyc01g065930.1	Solyc01g065930.1	Unknown protein	0	0	0	0	0	0	0	0	0	0
gene_Solyc01g065960.2	Solyc01g065960.2	gamma-interferon-responsive lysosomal thiol protein (AHRD V3.3 *-* XP_004240418.1)	0	0	0	0	0	0	1.93	0	0	0.4825
gene_Solyc01g065970.1	Solyc01g065970.1	Unknown protein	0	0	0	0	0	0	0	0	0	0
gene_Solyc01g066020.3	Solyc01g066020.3	Disease resistance protein (TIR-NBS-LRR class) (AHRD V3.3 *** A0A2U1PW75_ARTAN)	0	0	0	0	0.04	0.07	0.11	0.05	0	0.0675
gene_Solyc01g066040.2	Solyc01g066040.2	Unknown protein	16.89	0.89	1.31	1.61	2.98	2.42	2.03	3.47	5.175	2.725
gene_Solyc01g066050.3	Solyc01g066050.3	Tetratricopeptide repeat-containing domain (AHRD V3.3 *** A0A200PWL4_9MAGN)	26.39	19.28	25.25	25.86	33.93	40.43	34.2	31.92	24.195	35.12
gene_Solyc01g066060.4	Solyc01g066060.4	Multiple organellar RNA editing factor 3, mitochondrial (AHRD V3.3 *** A0A2G3AIV4_CAPAN)	5.41	6.92	8.47	5.61	8.99	10.26	9	10.02	6.6025	9.5675
gene_Solyc01g066070.3	Solyc01g066070.3	Pectin lyase-like superfamily protein (AHRD V3.3 *** F4JQS2_ARATH)	0	0.03	0	0	0	0	0	0	0.0075	0
gene_Solyc01g066080.3	Solyc01g066080.3	Glycosyltransferase (AHRD V3.3 *-* A0A2I4GJH4_9ROSI)	0	0	0	0	0	0	0	0	0	0
gene_Solyc01g066090.3	Solyc01g066090.3	Glycosyltransferase (AHRD V3.3 *-* A0A2I4DPZ1_9ROSI)	0	0	0	0	0	0	0	0	0	0
gene_Solyc01g066100.3	Solyc01g066100.3	Glycosyltransferase (AHRD V3.11 *** tr|A0A2I4GJH4|A0A2I4GJH4_9ROSI)	0	0	0	0.05	0.04	0	0.06	0	0.0125	0.025
gene_Solyc01g066115.1	Solyc01g066115.1	Glycosyltransferase (AHRD V3.3 *-* A0A218XG81_PUNGR)	0	0	0	0	0	0	0	0	0	0
gene_Solyc01g066120.4	Solyc01g066120.4	Glycosyltransferase (AHRD V3.11 *** tr|A0A2I4GJH4|A0A2I4GJH4_9ROSI)	0	0	0	0	0	0	0	0	0	0
gene_Solyc01g066130.1	Solyc01g066130.1	crocetin glucosyltransferase, chloroplastic-like (AHRD V3.3 *-* XP_004229323.3)	0	0	0	0	0	0	0	0	0	0
gene_Solyc01g066145.1	Solyc01g066145.1	Glycosyltransferase (AHRD V3.3 *-* A0A2I4GJH4_9ROSI)	0	0	0	0	0	0	0	0	0	0
gene_Solyc01g066150.1	Solyc01g066150.1	Glycosyltransferase (AHRD V3.3 *-* A0A2I4GJH4_9ROSI)	0	0	0	0	0	0	0	0	0	0
gene_Solyc01g066160.1	Solyc01g066160.1	Unknown protein	4.72	1.21	0	0	3.1	0	0	3.14	1.4825	1.56
gene_Solyc01g066190.1	Solyc01g066190.1	Unknown protein	0.88	0	0	0	1.78	0.79	1.51	1.04	0.22	1.28
gene_Solyc01g066200.1	Solyc01g066200.1	Unknown protein	7.06	1.07	6.21	16.67	7.21	17.74	0	10.92	7.7525	8.9675
gene_Solyc01g066210.1	Solyc01g066210.1	Unknown protein	0	0	0	0	0	0	0	0	0	0
gene_Solyc01g066230.1	Solyc01g066230.1	Unknown protein	0	0	0	0	0	0	0	0	0	0
gene_Solyc01g066235.1	Solyc01g066235.1	Unknown protein	0	0	0	0	0	0	0	0	0	0
gene_Solyc01g066280.1	Solyc01g066280.1	Unknown protein	0	0	0	0	0	0	0	0	0	0
gene_Solyc01g066293.1	Solyc01g066293.1	Unknown protein	0	0	0	0	0	0	0	0	0	0
gene_Solyc01g066297.1	Solyc01g066297.1	zinc finger BED domain-containing protein RICESLEEPER 4-like (AHRD V3.3 *-* XP_010319895.2)	0	0	0	0	0	0	0	0	0	0
gene_Solyc01g066310.4	Solyc01g066310.4	Acyl-CoA dehydrogenase family member 10 (AHRD V3.3 *** A0A1J3CLI6_NOCCA)	21.53	16.03	18.52	26.01	37.72	47.73	38	32.42	20.5225	38.9675
gene_Solyc01g066320.1	Solyc01g066320.1	Unknown protein	0	0	0	0	0	0	0	0	0	0
gene_Solyc01g066330.1	Solyc01g066330.1	Unknown protein	0	0	0	0	0	0	0	0	0	0
gene_Solyc01g066350.1	Solyc01g066350.1	Unknown protein	0	0	0	0	0	0.39	0	0	0	0.0975
gene_Solyc01g066360.3	Solyc01g066360.3	Pectinesterase (AHRD V3.3 *** A0A2G3DFT1_CAPCH)	0	0.02	0	0	0	0	0.03	0	0.005	0.0075
gene_Solyc01g066380.4	Solyc01g066380.4	Unknown protein	0	0	0	0	0	0	0	0	0	0
gene_Solyc01g066410.1	Solyc01g066410.1	Pectinesterase (AHRD V3.3 *-* A0A2G3DFP5_CAPCH)	0	0	0	0	0	0	0	0	0	0
gene_Solyc01g066420.3	Solyc01g066420.3	Pectinesterase (AHRD V3.3 *** A0A2G2XPD2_CAPBA)	0	0	0	0	0	0	0	0	0	0
gene_Solyc01g066425.1	Solyc01g066425.1	Pectinesterase (AHRD V3.3 *-* A0A2G3DFP5_CAPCH)	0	0	0	0	0	0	0	0	0	0
gene_Solyc01g066430.3	Solyc01g066430.3	RING-H2 finger protein ATL2-like (AHRD V3.3 *** A0A2I4E8K9_9ROSI)	114.76	22.67	38.45	99.86	115.47	109.65	111.05	145.09	68.935	120.315
gene_Solyc01g066440.3	Solyc01g066440.3	hypothetical protein (AHRD V3.3 *** AT3G06840.1)	38.5	30.62	39.83	32.27	21.42	13	29.79	25.38	35.305	22.3975
gene_Solyc01g066450.3	Solyc01g066450.3	Alpha/beta-Hydrolases superfamily protein (AHRD V3.3 *** A0A2U1Q133_ARTAN)	1.28	1.16	1.68	0.95	2.75	2.2	2.68	2.76	1.2675	2.5975
gene_Solyc01g066455.1	Solyc01g066455.1	Fumarylacetoacetate (FAA) hydrolase family (AHRD V3.3 --* AT3G16700.1)	0	0	0	0	0	0	0	0	0	0
gene_Solyc01g066457.1	Solyc01g066457.1	Alpha/beta-Hydrolases superfamily protein (AHRD V3.3 *** A0A2U1MWY4_ARTAN)	2.56	2.32	2.27	5	2.64	2.09	1.09	2.9	3.0375	2.18
gene_Solyc01g066480.3	Solyc01g066480.3	Fumarylacetoacetate hydrolase family (AHRD V3.3 *** A0A1Y1HN88_KLENI)	19.97	19.05	20.98	20.45	22.95	26.18	25.44	24.45	20.1125	24.755
gene_Solyc01g066490.2	Solyc01g066490.2	Unknown protein	3.76	2.82	3.28	11.66	2.55	2.73	3.04	2.79	5.38	2.7775
gene_Solyc01g066500.1	Solyc01g066500.1	Transcription factor, MADS-box (AHRD V3.3 *-* A0A2U1QC70_ARTAN)	0.59	0.32	0.21	0.48	0.29	0.29	0.19	0.41	0.4	0.295
gene_Solyc01g066510.3	Solyc01g066510.3	Protein GAMETE EXPRESSED 2 (AHRD V3.3 *** A0A2G3AJS1_CAPAN)	0.14	0.14	0.16	0.07	0.23	0.09	0.3	0.03	0.1275	0.1625
gene_Solyc01g066520.3	Solyc01g066520.3	Dihydrolipoamide acetyltransferase component of pyruvate dehydrogenase complex (AHRD V3.3 *** A0A024B875_SOLTU)	7.43	6.98	7.65	9.04	17.34	23.21	14.84	15.34	7.775	17.6825
gene_Solyc01g066560.3	Solyc01g066560.3	Protein DETOXIFICATION (AHRD V3.3 *** A0A2G3DGJ0_CAPCH)	2.49	5.22	4.3	4.94	6.51	6.8	6.02	3.06	4.2375	5.5975
gene_Solyc01g066570.3	Solyc01g066570.3	FCS-Like Zinc finger 15 (AHRD V3.3 *-* FLZ15_ARATH)	0.78	0.68	0.67	0.94	0.07	0.43	0.09	0.16	0.7675	0.1875
gene_Solyc01g066590.3	Solyc01g066590.3	Dynein light chain (AHRD V3.3 *** A0A2G3DI71_CAPCH)	105.01	70.55	90.18	79.58	72.76	70.99	82.33	76.16	86.33	75.56
gene_Solyc01g066610.4	Solyc01g066610.4	Fanconi anemia group I protein (AHRD V3.3 *** A0A2I4F1R6_9ROSI)	0.39	1.55	2.61	0.46	0.94	2.39	1.87	1.07	1.2525	1.5675
gene_Solyc01g066614.1	Solyc01g066614.1	Guanylate-binding family protein (AHRD V3.3 *-* A0A2U1PP48_ARTAN)	0	0.1	0	0.3	0	0	0	0	0.1	0
gene_Solyc01g066616.2	Solyc01g066616.2	replication protein A 70 kDa DNA-binding subunit B-like (AHRD V3.11 *** tr|A0A2I4FHD9|A0A2I4FHD9_9ROSI)	0.39	0	0	0	0	0	0	0	0.0975	0
gene_Solyc01g066620.4	Solyc01g066620.4	Glyoxysomal fatty acid beta-oxidation multifunctional protein MFP-a (AHRD V3.3 *** A0A2G3AJZ7_CAPAN)	0.32	0.33	0.46	0.08	1.03	2.27	1.11	0.89	0.2975	1.325
gene_Solyc01g066625.2	Solyc01g066625.2	protein FAR1-RELATED SEQUENCE 5-like (AHRD V3.11 *** tr|A0A2I4FDV7|A0A2I4FDV7_9ROSI)	0	0	0	0	0	0	0	0	0	0
gene_Solyc01g066630.1	Solyc01g066630.1	Unknown protein	0	0	0	0	0	0	0	0	0	0
gene_Solyc01g066640.2	Solyc01g066640.2	Vitellogenin-like protein (AHRD V3.3 *-* Q9FH24_ARATH)	11.1	20.21	40.19	6.76	13.24	1.58	23.48	8.32	19.565	11.655
gene_Solyc01g066650.3	Solyc01g066650.3	protein FAR1-RELATED SEQUENCE 5-like (AHRD V3.11 *-* tr|A0A2I4GR03|A0A2I4GR03_9ROSI)	0	0	0	0	0	0	0	0	0	0
gene_Solyc01g066660.1	Solyc01g066660.1	protein FAR1-RELATED SEQUENCE 5-like (AHRD V3.3 *-* A0A2I4FDV7_9ROSI)	0	0	0	0	0	0	0	0	0	0
gene_Solyc01g066670.1	Solyc01g066670.1	protein FAR1-RELATED SEQUENCE 5-like (AHRD V3.3 *-* A0A2I4FDV7_9ROSI)	0	0	0	0	0	0	0	0	0	0
gene_Solyc01g066680.3	Solyc01g066680.3	Pollen Ole e 1 allergen and extensin family protein (AHRD V3.3 *** A0A2U1NI15_ARTAN)	32.41	33.39	83.63	85.82	135.09	66.45	50.89	120.47	58.8125	93.225
gene_Solyc01g066690.3	Solyc01g066690.3	Eukaryotic translation initiation factor 2 subunit 3 (AHRD V3.3 *** A0A1U8HGG1_CAPAN)	23.43	23.15	29.93	19.33	26.69	30.35	30.09	27.09	23.96	28.555
gene_Solyc01g066700.4	Solyc01g066700.4	UDP-glucuronic acid decarboxylase (AHRD V3.3 *** G5DXR5_SILLA)	0.76	0	0	0.88	0	0.25	0.07	0	0.41	0.08
gene_Solyc01g066720.3	Solyc01g066720.3	Hypoxia-responsive family protein (AHRD V3.3 *** S8D7L7_9LAMI)	25.74	21.93	21.51	20.33	32.44	54.4	45.08	48.67	22.3775	45.1475
gene_Solyc01g066730.4	Solyc01g066730.4	Transcription factor, MADS-box (AHRD V3.3 *-* A0A2U1LSQ9_ARTAN)	2.24	1.1	1.71	2.4	1.73	2.69	2.06	0.76	1.8625	1.81
gene_Solyc01g066740.3	Solyc01g066740.3	Transducin/WD40 repeat-like superfamily protein (AHRD V3.3 *-* A0A2U1LEC3_ARTAN)	20.7	23.94	30.48	27.58	35.29	24.53	39.43	23.48	25.675	30.6825
gene_Solyc01g066750.1	Solyc01g066750.1	Unknown protein	0	0	0	0	0	0	0	0	0	0
gene_Solyc01g066760.2	Solyc01g066760.2	Unknown protein	15.93	30.76	37.06	10.08	16.08	5.68	26.85	16.04	23.4575	16.1625
gene_Solyc01g066770.4	Solyc01g066770.4	Chaperone protein dnaJ 49 (AHRD V3.11 *** tr|A0A2G3B5J1|A0A2G3B5J1_CAPCH)	3.49	2.49	2.5	2.9	5.82	8.01	6.83	5.64	2.845	6.575
gene_Solyc01g066775.1	Solyc01g066775.1	Histone-lysine N-methyltransferase ATXR2 (AHRD V3.3 *-* A0A2G2Z378_CAPAN)	0	0.06	0	0	0	0	0	0.09	0.015	0.0225
gene_Solyc01g066790.1	Solyc01g066790.1	Unknown protein	0	0	0	0	0	0	0	0	0	0
gene_Solyc01g066800.1	Solyc01g066800.1	Actin (AHRD V3.3 *-* B1NJ25_OPUST)	0	0	0	0	0	0	0	0	0	0
gene_Solyc01g066810.5	Solyc01g066810.5	Adenine nucleotide alpha hydrolases-like superfamily protein (AHRD V3.3 *** O82240_ARATH)|Adenine nucleotide alpha hydrolases-like superfamily protein (AHRD V3.11 *** tr|O82240|O82240_ARATH)	0.06	0	0.06	0	0	0	0.08	0.07	0.03	0.0375
gene_Solyc01g066820.4	Solyc01g066820.4	Kinesin-like protein (AHRD V3.3 *** A0A2G3CJ78_CAPCH)	0.75	0.53	0.66	0.69	1.89	2.86	1.83	1.95	0.6575	2.1325
gene_Solyc01g066830.3	Solyc01g066830.3	Ubiquitin-like-specific protease ESD4 (AHRD V3.3 *** A0A1U8EF37_CAPAN)	7.38	8.66	9.69	7.59	10.97	13.2	11.89	9.88	8.33	11.485
gene_Solyc01g066840.3	Solyc01g066840.3	40S ribosomal protein S21 (AHRD V3.3 *** A0A1U8E7W4_CAPAN)	352	578.5	565.48	313.27	487.83	553.94	605.63	503.9	452.312	537.825
gene_Solyc01g066850.4	Solyc01g066850.4	WAT1-related protein (AHRD V3.3 *** K4AWT5_SOLLC)	0.58	0	0	0.05	0.26	0	0.23	0.24	0.1575	0.1825
gene_Solyc01g066860.3	Solyc01g066860.3	hypothetical protein (AHRD V3.3 *** AT1G63310.1)	46.67	30.28	26.99	22.96	35.03	22.11	57.05	51.27	31.725	41.365
gene_Solyc01g066870.3	Solyc01g066870.3	Protein phosphatase 2C (AHRD V3.3 *** A0A2U1QFI0_ARTAN)	21.72	18.62	20.84	28.25	16.55	14.03	14.74	16.68	22.3575	15.5
gene_Solyc01g066880.3	Solyc01g066880.3	heavy metal-associated isoprenylated plant protein 3-like (AHRD V3.3 *** A0A2G3ALM1_CAPAN)	20.46	10.94	12.08	16.07	11.38	10.59	9.68	16.12	14.8875	11.9425
gene_Solyc01g066890.3	Solyc01g066890.3	Aminotransferase-like mobile domain-containing protein (AHRD V3.11 *-* tr|A0A2U1NNR4|A0A2U1NNR4_ARTAN)	0	0	0	0	0	0	0	0	0	0
gene_Solyc01g066895.1	Solyc01g066895.1	Unknown protein	0	0	0	0	0	0	0	0	0	0
gene_Solyc01g066900.4	Solyc01g066900.4	uveal autoantigen with coiled-coil/ankyrin (AHRD V3.3 *** AT4G15790.1)	8.33	20.93	28.74	7.45	11.51	8.52	14.51	9.7	16.3625	11.06
gene_Solyc01g066910.3	Solyc01g066910.3	Bifunctional inhibitor/plant lipid transfer protein/seed storage helical domain containing protein (AHRD V3.3 *** A0A2P5CY45_TREOI)	31.72	65.55	67.13	6.64	34.31	2.69	43.82	22.86	42.76	25.92
gene_Solyc01g066913.2	Solyc01g066913.2	Subtilisin-like protease SBT5.4 (AHRD V3.11 *-* tr|A0A2G2VFZ5|A0A2G2VFZ5_CAPBA)	0	0	0	0	0	0	0	0	0	0
gene_Solyc01g066940.3	Solyc01g066940.3	Vesicle-associated membrane protein (AHRD V3.3 *** A0A1U8E616_CAPAN)	9.44	4.65	6.15	7.49	16.95	20.04	16.84	15.11	6.9325	17.235
gene_Solyc01g066950.1	Solyc01g066950.1	Flowering-promoting factor 1 (AHRD V3.3 *** A0A1U8FE64_CAPAN)	0	0	0	0	0	0	0	0	0	0
gene_Solyc01g066970.2	Solyc01g066970.2	Flowering-promoting factor 1 (AHRD V3.3 *** A0A1U8FE64_CAPAN)	0	0	0	0	0.46	0	0.64	0.17	0	0.3175
gene_Solyc01g066990.1	Solyc01g066990.1	Unknown protein	19.71	16.12	24.26	18.58	26.76	28.05	27.93	21.76	19.6675	26.125
gene_Solyc01g067005.1	Solyc01g067005.1	Unknown protein	0	0.42	0	0	0	0	0	0	0.105	0
gene_Solyc01g067020.4	Solyc01g067020.4	Atypical receptor-like kinase 1 (AHRD V3.3 *** C5H8K0_SOLLC)	0.56	0.45	0.64	1.63	38.68	51	23.22	31.86	0.82	36.19
gene_Solyc01g067030.2	Solyc01g067030.2	F-box protein (AHRD V3.3 *** A0A2K3P6V3_TRIPR)	1.28	1.37	2.4	1.21	2.54	2.89	2.53	2.18	1.565	2.535
gene_Solyc01g067040.2	Solyc01g067040.2	Tudor/PWWP/MBT superfamily protein (AHRD V3.3 *-* A0A1I9LQQ5_ARATH)	0.02	0.13	0.21	0.05	0.17	0.17	0.19	0.03	0.1025	0.14
gene_Solyc01g067070.3	Solyc01g067070.3	Mitochondrial carrier protein (AHRD V3.3 *** A0A200QX10_9MAGN)	11.3	7.82	11.35	10.54	13.48	17.19	13.55	12.64	10.2525	14.215
gene_Solyc01g067080.3	Solyc01g067080.3	dynein beta chain%2C ciliary protein (AHRD V3.3 *** AT3G21400.1)	4.93	6.38	7.24	5.03	6.19	7.45	7.85	8.31	5.895	7.45
gene_Solyc01g067090.4	Solyc01g067090.4	Arginine-glutamic acid dipeptide repeat protein (AHRD V3.3 *-* Q8GZA1_ARATH)	4.57	3.36	4.76	5.12	6.38	7.91	6.96	6.78	4.4525	7.0075
gene_Solyc01g067100.4	Solyc01g067100.4	Cullin (AHRD V3.3 *** A0A200Q1J8_9MAGN)	33.61	24.53	32.4	41.79	62.77	79.15	59.79	53.27	33.0825	63.745
gene_Solyc01g067120.4	Solyc01g067120.4	cullin-1-like (AHRD V3.3 *-* A0A2I4G9U1_9ROSI)	8.28	5.18	5.53	11.05	27.15	29.28	20.03	31.97	7.51	27.1075
gene_Solyc01g067130.5	Solyc01g067130.5	Nuclear transcription factor Y subunit B (AHRD V3.11 *** tr|A0A2G2X323|A0A2G2X323_CAPBA)	0	0	0	0	0	0	0	0	0	0
gene_Solyc01g067140.2	Solyc01g067140.2	Cullin (AHRD V3.3 *** A0A200Q1J8_9MAGN)	0	0	0	0	0	0	0	0	0	0
gene_Solyc01g067145.1	Solyc01g067145.1	GDSL esterase/lipase EXL3 (AHRD V3.3 *-* A0A2G3CQL4_CAPCH)	0	0	0	0	0	0	0	0	0	0
gene_Solyc01g067150.1	Solyc01g067150.1	LOW QUALITY PROTEIN: probable disease resistance protein (AHRD V3.3 *-* XP_025884568.1)	0	0	0	0	0	0	0	0	0	0
gene_Solyc01g067160.4	Solyc01g067160.4	AAA+ ATPase domain-containing protein (AHRD V3.3 *-* A0A2U1KZ76_ARTAN)	0.47	0.88	1.44	0.22	1	1	1.32	1.18	0.7525	1.125
gene_Solyc01g067170.1	Solyc01g067170.1	Cullin (AHRD V3.3 *-* A0A200Q1J8_9MAGN)	0	0	0	0	0	0	0	0	0	0
gene_Solyc01g067190.1	Solyc01g067190.1	Photosystem II CP43 reaction center protein (AHRD V3.3 *-* A0A2G2ZET2_CAPAN)	0	0	0	0.4	0.54	0	0.5	0.2	0.1	0.31
gene_Solyc01g067200.1	Solyc01g067200.1	Cullin 1 (AHRD V3.3 *-* A0A1J1EDP0_PETHY)	0	0	0	0	0	0	0	0	0	0
gene_Solyc01g067210.5	Solyc01g067210.5	Cullin (AHRD V3.11 *-* tr|A0A200Q1J8|A0A200Q1J8_9MAGN)	1.74	1.7	1.84	2.92	3.49	2.75	3.48	2.19	2.05	2.9775
gene_Solyc01g067220.1	Solyc01g067220.1	Unknown protein	0	0	0	0	0	0	0	0	0	0
gene_Solyc01g067230.5	Solyc01g067230.5	Cullin 1 (AHRD V3.11 *-* tr|A0A1J1EDP0|A0A1J1EDP0_PETHY)	0	0	0	0	0	0	0	0	0	0
gene_Solyc01g067250.3	Solyc01g067250.3	Cullin 1 (AHRD V3.3 *-* A0A1J1EDP0_PETHY)	0.68	0.24	0.65	0.22	0.68	0.41	0.8	0.49	0.4475	0.595
gene_Solyc01g067270.4	Solyc01g067270.4	Cullin (AHRD V3.3 *-* A0A200Q1J8_9MAGN)	5.03	4.19	4.62	5.19	6.11	4.3	6.18	5.15	4.7575	5.435
gene_Solyc01g067280.3	Solyc01g067280.3	F-box-like protein (AHRD V3.3 *** AT4G15563.9)	15.39	11.92	12.8	17.73	28.31	36.86	25.94	20.94	14.46	28.0125
gene_Solyc01g067290.3	Solyc01g067290.3	Divinyl chlorophyllide a 8-vinyl-reductase, chloroplastic (AHRD V3.3 *** A0A2G2XQY6_CAPBA)	95.12	142.7	124.7	112.19	53.68	42.4	56.05	62.38	118.677	53.6275
gene_Solyc01g067295.1	Solyc01g067295.1	Fruit-specific protein (AHRD V3.3 *** A0A2G2VKF4_CAPBA)	429.35	313.37	352.76	224.44	899.23	475.65	723.56	746.36	329.98	711.2
gene_Solyc01g067300.3	Solyc01g067300.3	CASP-like protein (AHRD V3.3 *-* A0A0K9RZ96_SPIOL)	0	0	0	0.08	0.61	0.54	0.41	0.85	0.02	0.6025
gene_Solyc01g067320.1	Solyc01g067320.1	Receptor-like protein kinase (AHRD V3.3 *-* A0A2K3NZ00_TRIPR)	0	0	0	0	0	0	0	0	0	0
gene_Solyc01g067330.3	Solyc01g067330.3	CASP-like protein (AHRD V3.3 *** A0A2G3DII6_CAPCH)	0.81	0.47	0.53	1.6	24.16	37.94	11.44	20.49	0.8525	23.5075
gene_Solyc01g067340.3	Solyc01g067340.3	bHLH transcription factor 075	0	0	0	0	0.13	0.13	0	0.14	0	0.1
gene_Solyc01g067350.4	Solyc01g067350.4	Glycosyltransferase (AHRD V3.3 *** R9WWA4_SOLLC)	0	0	0.04	0	0	0.08	0.11	0	0.01	0.0475
gene_Solyc01g067360.3	Solyc01g067360.3	E3 ubiquitin-protein ligase MIEL1-like (AHRD V3.3 *** A0A1S4C6Z0_TOBAC)	8.84	10.06	12.03	8.13	12.58	11.71	9.76	9.98	9.765	11.0075
gene_Solyc01g067370.3	Solyc01g067370.3	TSB	1.01	0.08	0.6	0.52	1.32	0.21	0.49	0.23	0.5525	0.5625
gene_Solyc01g067380.4	Solyc01g067380.4	Alpha/beta-Hydrolases superfamily protein (AHRD V3.3 *** Q6DBI3_ARATH)	12.23	9.19	11.85	12.36	20.63	22.7	19.98	17.03	11.4075	20.085
gene_Solyc01g067390.4	Solyc01g067390.4	RNA helicase DEAH-box1	42.44	37.77	59.71	43.24	65.72	69.6	77.17	55.33	45.79	66.955
gene_Solyc01g067400.3	Solyc01g067400.3	Serine/threonine-protein kinase PBS1 (AHRD V3.3 *** A0A2G2XQZ3_CAPBA)	17.02	13.67	16.54	18.54	24.26	24.6	25.81	21.86	16.4425	24.1325
gene_Solyc01g067410.3	Solyc01g067410.3	Pectinesterase (AHRD V3.3 *** A0A2I4HU58_9ROSI)	0	0	0	0	0	0	0	0	0	0
gene_Solyc01g067420.4	Solyc01g067420.4	Pectinesterase (AHRD V3.3 *-* K4FZQ6_9BRAS)	0	0	0	0	0	0	0	0	0	0
gene_Solyc01g067440.4	Solyc01g067440.4	Glutaredoxin (AHRD V3.3 *** A0A2G9GSG9_9LAMI)	28.15	6.64	6.32	25.28	9.56	6.39	4.78	13.05	16.5975	8.445
gene_Solyc01g067445.1	Solyc01g067445.1	Unknown protein	0	0	0	0	0	0	0	0	0	0
gene_Solyc01g067460.4	Solyc01g067460.4	monothiol glutaredoxin-S2-like (AHRD V3.11 *** tr|A0A1U7VLQ4|A0A1U7VLQ4_NICSY)	47.45	27.02	13.88	66.34	40.54	24.57	18.26	33.99	38.6725	29.34
gene_Solyc01g067480.4	Solyc01g067480.4	Acyl-CoA-binding domain-containing protein 4-like (AHRD V3.3 *** A0A2K3NUA0_TRIPR)	10.16	12.28	14.91	10.69	14.24	11.74	18.2	11.1	12.01	13.82
gene_Solyc01g067500.3	Solyc01g067500.3	Serine/threonine protein phosphatase 2A regulatory subunit B subunit gamma-like protein (AHRD V3.3 *** A0A2K3PGU2_TRIPR)	28.7	24.68	31.43	25.44	33.91	32.94	34.77	31.34	27.5625	33.24
gene_Solyc01g067510.3	Solyc01g067510.3	receptor-like protein kinase FERONIA (AHRD V3.3 *** A0A2I4F2T3_9ROSI)	7.22	12.98	9.8	15.07	7.68	6.45	7.16	7.57	11.2675	7.215
gene_Solyc01g067520.3	Solyc01g067520.3	Cellulose synthase (AHRD V3.3 *** A0A200PS93_9MAGN)	0	0.02	0	0	0.01	0.02	0.02	0	0.005	0.0125
gene_Solyc01g067530.3	Solyc01g067530.3	GTPase OBG (AHRD V3.3 *** A0A2K3PK04_TRIPR)	18.45	23.4	29.31	24.93	17.56	14.35	19.46	17.67	24.0225	17.26
gene_Solyc01g067550.3	Solyc01g067550.3	Zinc finger transcription factor 8	16.07	11.46	15.21	13.21	18	24.34	22.4	20.16	13.9875	21.225
gene_Solyc01g067560.3	Solyc01g067560.3	Protein always early 3 (AHRD V3.3 *** A0A1J6HVB4_NICAT)	3.56	5.87	9.05	5.51	9.04	9.12	10.86	7.1	5.9975	9.03
gene_Solyc01g067570.3	Solyc01g067570.3	E3 ubiquitin-protein ligase RING1-like (AHRD V3.3 *** A0A2G3BK63_CAPCH)	7.57	5.43	6.9	8.57	10.28	12.82	11.23	11.26	7.1175	11.3975
gene_Solyc01g067580.5	Solyc01g067580.5	E3 ubiquitin-protein ligase (AHRD V3.3 *** AT5G18540.4)|E3 ubiquitin-protein ligase Chr5:6153924-6155504 FORWARD LENGTH 125 201606 (AHRD V3.11 *** AT5G18540.4)	9.8	11.78	11.55	7.06	11.82	11.35	13.49	13.35	10.0475	12.5025
gene_Solyc01g067590.3	Solyc01g067590.3	Sucrose nonfermenting 4-like protein (AHRD V3.3 *** A0A2G2XRA5_CAPBA)	12.72	13.5	18.04	14.44	22.95	25.75	23.33	19.17	14.675	22.8
gene_Solyc01g067600.3	Solyc01g067600.3	Zinc finger, CW-type (AHRD V3.3 *-* A0A2U1Q0A5_ARTAN)	7.54	5.68	7.15	11.51	17.63	18.34	17.85	10.78	7.97	16.15
gene_Solyc01g067620.3	Solyc01g067620.3	2-oxoglutarate (2OG) and Fe(II)-dependent oxygenase superfamily protein (AHRD V3.3 *** A0A2U1MX13_ARTAN)	0.56	0.25	0.32	0.24	4.59	6.48	3.71	3.51	0.3425	4.5725
gene_Solyc01g067630.3	Solyc01g067630.3	NAD(P)-binding Rossmann-fold superfamily protein (AHRD V3.3 *** Q8VZB1_ARATH)	26.61	50.05	47.2	30.34	27.41	17.42	29.26	27.17	38.55	25.315
gene_Solyc01g067640.3	Solyc01g067640.3	Protein kinase domain (AHRD V3.3 *** A0A200Q1N4_9MAGN)	12.72	14.54	16.54	15.58	16.5	14.17	19.09	15.62	14.845	16.345
gene_Solyc01g067650.2	Solyc01g067650.2	classical arabinogalactan protein 9 isoform X1 (AHRD V3.3 --* XP_006594475.1)	0	0	0	0	0	0	0	0	0	0
gene_Solyc01g067660.3	Solyc01g067660.3	1,4-alpha-glucan-maltohydrolase	26.62	18.44	25.85	24.88	49.31	72.57	53.99	47.61	23.9475	55.87
gene_Solyc01g067680.3	Solyc01g067680.3	Tubby-like F-box protein (AHRD V3.3 *** A0A2G3DFX8_CAPCH)	67.98	43.37	58.65	111.5	116.21	114.89	84.57	101.11	70.375	104.195
gene_Solyc01g067690.4	Solyc01g067690.4	Unknown protein	3.28	0.96	0.89	0	1.32	0.58	2.89	0	1.2825	1.1975
gene_Solyc01g067700.3	Solyc01g067700.3	SCA7, zinc-binding domain protein (AHRD V3.3 *-* X8JJA6_9HOMO)	3.59	3.66	4.47	4.54	4.81	3.09	5.77	3.96	4.065	4.4075
gene_Solyc01g067710.3	Solyc01g067710.3	(Sodium/potassium)/proton exchanger 3	7.54	11.9	13.57	16.24	22.05	26.63	20.47	19.23	12.3125	22.095
gene_Solyc01g067720.4	Solyc01g067720.4	Vesicle-associated protein 1-1 (AHRD V3.3 *** A0A2G3DFU6_CAPCH)	12.8	13.04	13.75	16.6	30.89	37.6	28.76	25.15	14.0475	30.6
gene_Solyc01g067730.3	Solyc01g067730.3	Acyl carrier protein (AHRD V3.3 *** A0A1U8EET6_CAPAN)	325.12	288.51	316.88	276.96	416.72	344.95	394.72	398.15	301.868	388.635
gene_Solyc01g067740.3	Solyc01g067740.3	Superoxide dismutase [Cu-Zn] 1	120.51	84.77	176.08	88.81	184.04	176.32	150.79	145.57	117.543	164.18
gene_Solyc01g067750.3	Solyc01g067750.3	dehydroquinate dehydratase/shikimate:NADP oxidoreductase	52.44	57.78	61.04	67.27	58.34	49.6	60.01	60.54	59.6325	57.1225
gene_Solyc01g067760.1	Solyc01g067760.1	Photosystem I reaction center subunit IX (AHRD V3.3 *** M1FKX6_SALMI)	0	0	0	0	0	0	0	0	0	0
gene_Solyc01g067780.1	Solyc01g067780.1	DnaJ domain (AHRD V3.3 *** A0A200QQ07_9MAGN)	0.08	0.07	0.06	0.04	0.39	0.28	0.18	0.17	0.0625	0.255
gene_Solyc01g067790.3	Solyc01g067790.3	BRCT domain-containing DNA repair protein (AHRD V3.3 *-* A0A1P8B7K8_ARATH)	2.65	4.32	6.14	3.45	5	7.31	6.22	4.04	4.14	5.6425
gene_Solyc01g067800.3	Solyc01g067800.3	Zinc finger protein (AHRD V3.3 *** A0A2K3PE50_TRIPR)	6.8	4.59	4.83	5.92	15.85	21.55	17.13	11.76	5.535	16.5725
gene_Solyc01g067820.3	Solyc01g067820.3	DNA mismatch repair protein (AHRD V3.3 *** AT3G62450.1)	11.55	11.41	11.73	11.89	18.44	16.28	15.97	12.63	11.645	15.83
gene_Solyc01g067830.3	Solyc01g067830.3	U1 small nuclear ribonucleoprotein C (AHRD V3.3 *** A0A2G3ALC7_CAPAN)	9.45	9.83	10.65	6.51	9.67	11.28	11.57	8.6	9.11	10.28
gene_Solyc01g067840.2	Solyc01g067840.2	Unknown protein	0	0	0	0	0	0	0.26	0	0	0.065
gene_Solyc01g067850.2	Solyc01g067850.2	Peroxidase (AHRD V3.3 *** K4AX33_SOLLC)	0	0	0	0	0.06	0	0	0	0	0.015
gene_Solyc01g067860.3	Solyc01g067860.3	Peroxidase (AHRD V3.3 *** K4AX34_SOLLC)	0	0	0	0	0	0	0	0	0	0
gene_Solyc01g067870.3	Solyc01g067870.3	Peroxidase (AHRD V3.3 *** K4AX35_SOLLC)	0	0	0	0	0	0	0	0	0	0
gene_Solyc01g067880.3	Solyc01g067880.3	Peroxidase (AHRD V3.3 *** K4AX36_SOLLC)	0	0.07	0	0	0	0	0	0	0.0175	0
gene_Solyc01g067890.4	Solyc01g067890.4	1-D-deoxyxylulose 5-phosphate synthase	338.32	318.78	347.47	340.93	184.86	115.37	202.79	194.6	336.375	174.405
gene_Solyc01g067900.3	Solyc01g067900.3	Rapid alkalinization factor 23 (AHRD V3.3 *** A0A2G3DFY2_CAPCH)	53.69	56.78	48.02	42.49	43.9	46.36	51.33	67.07	50.245	52.165
gene_Solyc01g067910.4	Solyc01g067910.4	Heat shock factor-binding protein 1 (AHRD V3.11 *** tr|A0A1J3I1W9|A0A1J3I1W9_NOCCA)	33.44	40.21	39.91	40.89	45.84	41.15	43.29	40.7	38.6125	42.745
gene_Solyc01g067920.1	Solyc01g067920.1	protein FAR1-RELATED SEQUENCE 5-like (AHRD V3.3 *-* A0A2I4FDV7_9ROSI)	0	0	0	0	0	0	0	0	0	0
gene_Solyc01g067930.5	Solyc01g067930.5	Xyloglucan 6-xylosyltransferase 1 (AHRD V3.11 *** tr|A0A1J3JYE5|A0A1J3JYE5_NOCCA)	22.05	16.71	21.11	33.62	51.6	50.99	44.33	37.42	23.3725	46.085
gene_Solyc01g067940.2	Solyc01g067940.2	Unknown protein	28.21	15.23	18.12	22.26	28.03	39.68	23.1	31.64	20.955	30.6125
gene_Solyc01g067945.2	Solyc01g067945.2	HAT family dimerization domain-containing protein (AHRD V3.11 *-* tr|A0A2K3L630|A0A2K3L630_TRIPR)	0	0.11	0.11	0.16	0.06	0	0.27	0.12	0.095	0.1125
gene_Solyc01g067950.1	Solyc01g067950.1	Unknown protein	0	0	0	0	0	0	0	0	0	0
gene_Solyc01g067960.1	Solyc01g067960.1	Transcription factor GTE12 (AHRD V3.3 --* W9QY23_9ROSA)	0	0	0	0	0	0	0	0	0	0
gene_Solyc01g067965.1	Solyc01g067965.1	Methyl-CpG-binding domain-containing protein 2 (AHRD V3.3 *-* A0A1U8GNC1_CAPAN)	0.13	0.05	0.06	0	0	0.13	0.27	0.3	0.06	0.175
gene_Solyc01g067980.1	Solyc01g067980.1	Protein phosphatase-2C (AHRD V3.3 *-* O82469_MESCR)	0	0	0	0	0	0	0	0	0	0
gene_Solyc01g067990.1	Solyc01g067990.1	DNA damage-binding protein 2 (AHRD V3.3 *-* A0A1J3IRF0_NOCCA)	0	0	0	0	0	0	0	0	0	0
gene_Solyc01g068000.4	Solyc01g068000.4	Protein phosphatase-2C (AHRD V3.3 *** O82469_MESCR)	20.6	8.72	11.17	18.18	34.05	31.28	30.67	33.44	14.6675	32.36
gene_Solyc01g068010.2	Solyc01g068010.2	Unknown protein	0	0	0	0	0	0	0	0	0	0
gene_Solyc01g068020.4	Solyc01g068020.4	Polyketide cyclase / dehydrase and lipid transport protein (AHRD V3.3 *** Q1G3L2_ARATH)	13.97	8.98	10.53	15.35	11.86	11.86	12.25	10.69	12.2075	11.665
gene_Solyc01g068030.3	Solyc01g068030.3	Polyketide cyclase / dehydrase and lipid transport protein (AHRD V3.3 *** Q1G3L2_ARATH)	37.52	31.92	32.62	35.95	30.42	35.69	29.67	33.64	34.5025	32.355
gene_Solyc01g068040.1	Solyc01g068040.1	Werner Syndrome-like exonuclease (AHRD V3.3 *** A0A2I0WSX7_9ASPA)	0	0	0	0	0.26	2.56	0.68	0.95	0	1.1125
gene_Solyc01g068045.2	Solyc01g068045.2	Ubiquitin (AHRD V3.11 *** tr|B1P770|B1P770_LOLTE)	367.1	698.21	667.22	263.65	333.66	390.15	510.97	508.57	499.045	435.837
gene_Solyc01g068050.3	Solyc01g068050.3	tRNA:m(4)X modification enzyme TRM13 homolog (AHRD V3.3 *** A0A2I4DJN8_9ROSI)	5.41	6.93	6.44	6.26	9.71	8.07	9.35	9.39	6.26	9.13
gene_Solyc01g068060.4	Solyc01g068060.4	Autophagy-related protein (AHRD V3.3 *** F2YHL2_SOLLC)	92.52	66.4	70.18	111.37	145.17	156.64	116.67	115.5	85.1175	133.495
gene_Solyc01g068070.4	Solyc01g068070.4	Transducin family protein / WD-40 repeat family protein (AHRD V3.3 *-* AT4G01860.2)	1.29	1.71	2.24	1.93	3.06	3.4	2.79	2.35	1.7925	2.9
gene_Solyc01g068075.1	Solyc01g068075.1	Unknown protein	2.58	2.26	2.21	4.04	2.57	6.28	4.47	3.09	2.7725	4.1025
gene_Solyc01g068080.4	Solyc01g068080.4	NAD(P)-binding Rossmann-fold superfamily protein (AHRD V3.3 *** A0A2U1PJA8_ARTAN)	6.76	5.44	7.54	3.76	10.21	11.93	14.39	8.68	5.875	11.3025
gene_Solyc01g068100.4	Solyc01g068100.4	Squamosa promoter binding protein12a	46.07	29.53	40.06	49.33	75.68	75.66	87.05	72.21	41.2475	77.65
gene_Solyc01g068120.5	Solyc01g068120.5	Pectinesterase (AHRD V3.11 *-* tr|A0A2G3DHG5|A0A2G3DHG5_CAPCH)	0	0	0	0	0.29	0.07	0.1	0	0	0.115
gene_Solyc01g068130.4	Solyc01g068130.4	calcium/calcium/calmodulin-dependent Serine/Threonine-kinase (AHRD V3.3 *** AT2G47010.2)	4.37	8.7	10.04	8.64	13.57	15.77	13.63	12.29	7.9375	13.815
gene_Solyc01g068140.5	Solyc01g068140.5	HXXXD-type acyl-transferase family protein (AHRD V3.3 *** A0A2U1PGW7_ARTAN)|HXXXD-type acyl-transferase family protein (AHRD V3.11 *** tr|A0A2U1PGW7|A0A2U1PGW7_ARTAN)	0.81	0.89	1.24	1.54	2.98	2.2	4.16	2.86	1.12	3.05
gene_Solyc01g068150.3	Solyc01g068150.3	NEFA-interacting nuclear protein (AHRD V3.3 *** Q5XV94_ARATH)	14.89	16.28	17.69	16.98	20.04	17.85	21.71	16.54	16.46	19.035
gene_Solyc01g068160.4	Solyc01g068160.4	Pyridoxal phosphate (PLP)-dependent transferases superfamily protein (AHRD V3.3 *** A0A2U1MVH0_ARTAN)	10.17	10.79	13.32	8.24	12.99	15.21	16.27	13.13	10.63	14.4
gene_Solyc01g068170.3	Solyc01g068170.3	FK506-binding-like protein (AHRD V3.3 *-* Q93XY4_ARATH)	5.33	4.23	6.38	6.36	7.72	8.4	7.59	6.66	5.575	7.5925
gene_Solyc01g068180.3	Solyc01g068180.3	Pentatricopeptide repeat-containing protein (AHRD V3.3 *** A0A2G2XRW7_CAPBA)	2.38	2.03	3.21	3.02	3.96	3.4	3.93	3.44	2.66	3.6825
gene_Solyc01g068190.3	Solyc01g068190.3	high chlorophyll fluorescence 153 (AHRD V3.3 *** AT4G31560.1)	26.54	30.49	25.53	27.72	21.45	24	23.52	23.51	27.57	23.12
gene_Solyc01g068200.4	Solyc01g068200.4	Glycosyltransferase-like KOBITO 1 (AHRD V3.3 *** A0A2G2XRW4_CAPBA)	13.2	12.7	15.85	13.89	22.59	33.17	22.84	21.47	13.91	25.0175
gene_Solyc01g068210.3	Solyc01g068210.3	Glutamate dehydrogenase (AHRD V3.3 *** A0A2I4GHF6_9ROSI)	23.83	22.4	26.1	25.8	37.36	39.55	35.61	31.39	24.5325	35.9775
gene_Solyc01g068240.3	Solyc01g068240.3	Ubiquitin carboxyl-terminal hydrolase 24 (AHRD V3.3 *** A0A2G3DH37_CAPCH)	9.09	11.82	15.19	9.7	15.18	25.07	15.21	14.98	11.45	17.61
gene_Solyc01g068250.2	Solyc01g068250.2	Transducin/WD40 repeat-like superfamily protein (AHRD V3.3 *** A0A2U1NST7_ARTAN)	1.84	3.18	4.79	1.1	2.69	2.54	3.59	2.31	2.7275	2.7825
[truncated: 32,689 more rows]
