# Supplementary material for: Transcriptomic Profiling Unravels the Disruption of Photosynthesis Apparatuses and Induction of Immune Responses by a Bipartite Begomovirus in Tomato Plants
Source: Plants (Basel). 2024 Nov 14;13(22):3198. doi: 10.3390/plants13223198 (PMC11598137; doi:10.3390/plants13223198)
Supplement: Supplementary file 1 [file plants-13-03198-s001.zip › Table S3 Summary of KEGG enrichment analysis.xlsx]

## Sheet: KEGG富集分析统计表
Num	Pathway id	Description	Database	Ratio_in_study	Ratio_in_pop	Rich factor	Padjust	First Category	Second Category	Gene_ids	Gene_names
29	map00196	Photosynthesis - antenna proteins	KEGG PATHWAY	29/ 1512	32/ 13066	0.90625	2.45088e-22	Metabolism	Energy metabolism	gene_Solyc12g011280.2|gene_Solyc03g005760.1|gene_Solyc12g009200.2|gene_Solyc03g005770.4|gene_Solyc07g022900.4|gene_Solyc02g071000.1|gene_Solyc02g071010.1|gene_Solyc12g011450.2|gene_Solyc08g067320.3|gene_Solyc01g105050.3|gene_Solyc05g056050.3|gene_Solyc08g067330.1|gene_Solyc02g070950.1|gene_Solyc10g007690.3|gene_Solyc06g063370.3|gene_Solyc02g070980.1|gene_Solyc06g069730.3|gene_Solyc02g070970.1|gen…	Solyc12g011280.2;Solyc03g005760.1;Solyc12g009200.2;Solyc03g005770.4;Solyc07g022900.4;Solyc02g071000.1;Solyc02g071010.1;Solyc12g011450.2;Solyc08g067320.3;Solyc01g105050.3;Solyc05g056050.3;Solyc08g067330.1;Solyc02g070950.1;Solyc10g007690.3;Solyc06g063370.3;Solyc02g070980.1;Solyc06g069730.3;Solyc02g070970.1;Solyc01g105030.3;Solyc07g047850.3;Solyc09g014520.3;Solyc10g006230.4;Solyc02g070990.1;Solyc03g…
35	map00710	Carbon fixation in photosynthetic organisms	KEGG PATHWAY	35/ 1512	93/ 13066	0.376344	4.13479e-09	Metabolism	Energy metabolism	gene_Solyc09g011810.3|gene_Solyc08g076220.3|gene_Solyc08g068330.4|gene_Solyc10g018300.3|gene_Solyc01g110360.3|gene_Solyc02g084440.4|gene_Solyc09g091070.3|gene_Solyc07g065900.3|gene_Solyc10g054870.3|gene_Solyc06g063090.4|gene_Solyc02g085933.1|gene_Solyc04g009030.3|gene_Solyc01g097460.3|gene_Solyc05g013380.3|gene_Solyc04g082630.3|gene_Solyc02g063150.3|gene_Solyc01g106480.4|gene_Solyc03g071590.3|gen…	Solyc09g011810.3;Solyc08g076220.3;Solyc08g068330.4;Solyc10g018300.3;Solyc01g110360.3;Solyc02g084440.4;Solyc09g091070.3;Solyc07g065900.3;Solyc10g054870.3;Solyc06g063090.4;Solyc02g085933.1;Solyc04g009030.3;Solyc01g097460.3;Solyc05g013380.3;Solyc04g082630.3;Solyc02g063150.3;Solyc01g106480.4;Solyc03g071590.3;Solyc01g080460.3;Solyc12g094640.4;Solyc07g032740.4;Solyc07g062530.3;Solyc02g069620.4;Solyc03g…
25	map00860	Porphyrin metabolism	KEGG PATHWAY	25/ 1512	54/ 13066	0.462963	8.09629e-09	Metabolism	Metabolism of cofactors and vitamins	gene_Solyc10g077040.2|gene_Solyc03g115980.1|gene_Solyc01g079090.4|gene_Solyc04g063240.3|gene_Solyc04g015750.3|gene_Solyc08g069030.4|gene_Solyc10g005110.3|gene_Solyc11g012850.2|gene_Solyc04g015490.4|gene_Solyc07g066470.3|gene_Solyc12g013710.2|gene_Solyc08g065480.3|gene_Solyc04g009200.3|gene_Solyc12g005300.2|gene_Solyc10g007320.3|gene_Solyc04g076870.4|gene_Solyc07g054210.3|gene_Solyc06g048730.3|gen…	Solyc10g077040.2;Solyc03g115980.1;Solyc01g079090.4;Solyc04g063240.3;Solyc04g015750.3;Solyc08g069030.4;Solyc10g005110.3;Solyc11g012850.2;Solyc04g015490.4;Solyc07g066470.3;Solyc12g013710.2;Solyc08g065480.3;Solyc04g009200.3;Solyc12g005300.2;Solyc10g007320.3;Solyc04g076870.4;Solyc07g054210.3;Solyc06g048730.3;Solyc08g080090.3;Solyc01g067290.3;Solyc03g118240.5;Solyc10g006900.3;Solyc01g008930.4;Solyc06g…
31	map00630	Glyoxylate and dicarboxylate metabolism	KEGG PATHWAY	31/ 1512	90/ 13066	0.344444	3.07829e-07	Metabolism	Carbohydrate metabolism	gene_Solyc12g099360.2|gene_Solyc12g099930.2|gene_Solyc06g035960.3|gene_Solyc09g091070.3|gene_Solyc07g056540.3|gene_Solyc05g053100.3|gene_Solyc03g120430.3|gene_Solyc02g085933.1|gene_Solyc02g085940.5|gene_Solyc05g013380.3|gene_Solyc02g063150.3|gene_Solyc03g121720.2|gene_Solyc02g086880.4|gene_Solyc03g063560.3|gene_Solyc01g106480.4|gene_Solyc04g082460.4|gene_Solyc06g061070.3|gene_Solyc03g111150.5|gen…	Solyc12g099360.2;Solyc12g099930.2;Solyc06g035960.3;Solyc09g091070.3;Solyc07g056540.3;Solyc05g053100.3;Solyc03g120430.3;Solyc02g085933.1;Solyc02g085940.5;Solyc05g013380.3;Solyc02g063150.3;Solyc03g121720.2;Solyc02g086880.4;Solyc03g063560.3;Solyc01g106480.4;Solyc04g082460.4;Solyc06g061070.3;Solyc03g111150.5;Solyc08g065220.3;Solyc11g008620.2;Solyc03g025720.3;Solyc12g094620.3;Solyc03g034220.3;Solyc01g…
68	map04626	Plant-pathogen interaction	KEGG PATHWAY	68/ 1512	304/ 13066	0.223684	1.0657e-06	Organismal Systems	Environmental adaptation	gene_Solyc02g070920.3|gene_Solyc12g005610.3|gene_Solyc02g083850.3|gene_Solyc09g007020.1|gene_Solyc02g094000.1|gene_Solyc11g010160.1|gene_Solyc01g106605.1|gene_Solyc02g088090.1|gene_Solyc01g095100.4|gene_Solyc10g079420.1|gene_Solyc03g005320.3|gene_Solyc08g081490.5|gene_Solyc03g044900.3|gene_Solyc09g006005.1|gene_Solyc02g065000.1|gene_Solyc07g049190.4|gene_Solyc05g050380.4|gene_Solyc07g008590.1|gen…	Solyc02g070920.3;Solyc12g005610.3;Solyc02g083850.3;Solyc09g007020.1;Solyc02g094000.1;Solyc11g010160.1;Solyc01g106605.1;Solyc02g088090.1;Solyc01g095100.4;Solyc10g079420.1;Solyc03g005320.3;Solyc08g081490.5;Solyc03g044900.3;Solyc09g006005.1;Solyc02g065000.1;Solyc07g049190.4;Solyc05g050380.4;Solyc07g008590.1;Solyc03g112150.1;Solyc06g073350.4;Solyc11g071760.3;Solyc02g150128.1;Solyc06g071790.3;Solyc07g…
50	map00195	Photosynthesis	KEGG PATHWAY	50/ 1512	197/ 13066	0.253807	1.234e-06	Metabolism	Energy metabolism	gene_Solyc01g097530.3|gene_Solyc10g044520.3|gene_Solyc06g083680.3|gene_Solyc06g054260.1|gene_Solyc08g013670.3|gene_Solyc03g005190.3|gene_Solyc12g044280.2|gene_Solyc02g083810.4|gene_Solyc10g077120.3|gene_Solyc03g114930.3|gene_Solyc12g005630.2|gene_Solyc00g500208.1|gene_Solyc02g080540.1|gene_Solyc00g500071.1|gene_Solyc00g500063.1|gene_Solyc07g066310.3|gene_Solyc12g056830.1|gene_Solyc06g060340.3|gen…	Solyc01g097530.3;Solyc10g044520.3;Solyc06g083680.3;Solyc06g054260.1;Solyc08g013670.3;Solyc03g005190.3;Solyc12g044280.2;Solyc02g083810.4;Solyc10g077120.3;Solyc03g114930.3;Solyc12g005630.2;Solyc00g500208.1;Solyc02g080540.1;Solyc00g500071.1;Solyc00g500063.1;Solyc07g066310.3;Solyc12g056830.1;Solyc06g060340.3;Solyc08g006930.3;Solyc06g082950.5;Solyc02g065400.3;Solyc06g066640.3;Solyc00g500064.1;Solyc05g…
34	map00480	Glutathione metabolism	KEGG PATHWAY	34/ 1512	134/ 13066	0.253731	0.000120933	Metabolism	Metabolism of other amino acids	gene_Solyc02g081430.3|gene_Solyc07g056500.4|gene_Solyc09g011600.3|gene_Solyc12g011320.2|gene_Solyc12g056250.2|gene_Solyc01g081270.2|gene_Solyc09g011500.3|gene_Solyc04g005160.3|gene_Solyc06g069040.4|gene_Solyc01g081250.3|gene_Solyc09g011650.4|gene_Solyc04g009530.4|gene_Solyc09g011490.3|gene_Solyc11g011250.3|gene_Solyc09g007150.3|gene_Solyc09g011640.5.1|gene_Solyc09g011550.4|gene_Solyc10g084960.2|g…	Solyc02g081430.3;Solyc07g056500.4;Solyc09g011600.3;Solyc12g011320.2;Solyc12g056250.2;Solyc01g081270.2;Solyc09g011500.3;Solyc04g005160.3;Solyc06g069040.4;Solyc01g081250.3;Solyc09g011650.4;Solyc04g009530.4;Solyc09g011490.3;Solyc11g011250.3;Solyc09g007150.3;Solyc09g011640.5.1;Solyc09g011550.4;Solyc10g084960.2;Solyc09g063150.3;Solyc09g011590.4;Solyc07g056430.3;Solyc06g009020.2;Solyc12g096320.2;Solyc0…
16	map00250	Alanine, aspartate and glutamate metabolism	KEGG PATHWAY	16/ 1512	59/ 13066	0.271186	0.0131848	Metabolism	Amino acid metabolism	gene_Solyc03g094010.3|gene_Solyc06g033860.2|gene_Solyc06g063090.4|gene_Solyc05g054050.4|gene_Solyc12g006470.2|gene_Solyc05g013380.3|gene_Solyc04g025530.3|gene_Solyc07g032740.4|gene_Solyc08g068330.4|gene_Solyc11g011920.2|gene_Solyc12g099930.2|gene_Solyc04g014510.3|gene_Solyc01g080280.3|gene_Solyc07g043310.3|gene_Solyc01g087870.5|gene_Solyc02g085520.4	Solyc03g094010.3;Solyc06g033860.2;Solyc06g063090.4;Solyc05g054050.4;Solyc12g006470.2;Solyc05g013380.3;Solyc04g025530.3;Solyc07g032740.4;Solyc08g068330.4;Solyc11g011920.2;Solyc12g099930.2;Solyc04g014510.3;Solyc01g080280.3;Solyc07g043310.3;Solyc01g087870.5;Solyc02g085520.4
6	map03450	Non-homologous end-joining	KEGG PATHWAY	6/ 1512	12/ 13066	0.5	0.0138659	Genetic Information Processing	Replication and repair	gene_Solyc09g098230.3|gene_Solyc06g053770.5|gene_Solyc07g018000.3|gene_Solyc05g006120.3|gene_Solyc07g017990.3|gene_Solyc01g091350.4	Solyc09g098230.3;Solyc06g053770.5;Solyc07g018000.3;Solyc05g006120.3;Solyc07g017990.3;Solyc01g091350.4
33	map00010	Glycolysis / Gluconeogenesis	KEGG PATHWAY	33/ 1512	165/ 13066	0.2	0.0145342	Metabolism	Carbohydrate metabolism	gene_Solyc09g005110.3|gene_Solyc12g099360.2|gene_Solyc09g011810.3|gene_Solyc04g074530.3|gene_Solyc10g085550.3|gene_Solyc03g114500.4|gene_Solyc04g010280.2|gene_Solyc02g084440.4|gene_Solyc05g053100.3|gene_Solyc07g065900.3|gene_Solyc07g066610.3|gene_Solyc06g060250.3|gene_Solyc10g054870.3|gene_Solyc02g067860.4|gene_Solyc05g009530.3|gene_Solyc04g054820.3|gene_Solyc07g045160.3|gene_Solyc01g080460.3|gen…	Solyc09g005110.3;Solyc12g099360.2;Solyc09g011810.3;Solyc04g074530.3;Solyc10g085550.3;Solyc03g114500.4;Solyc04g010280.2;Solyc02g084440.4;Solyc05g053100.3;Solyc07g065900.3;Solyc07g066610.3;Solyc06g060250.3;Solyc10g054870.3;Solyc02g067860.4;Solyc05g009530.3;Solyc04g054820.3;Solyc07g045160.3;Solyc01g080460.3;Solyc06g059740.4;Solyc11g007690.3;Solyc02g085100.3;Solyc02g087800.3;Solyc04g064710.3;Solyc10g…
12	map00906	Carotenoid biosynthesis	KEGG PATHWAY	12/ 1512	39/ 13066	0.307692	0.01553	Metabolism	Metabolism of terpenoids and polyketides	gene_Solyc02g090890.4|gene_Solyc06g036260.3|gene_Solyc04g078900.3|gene_Solyc10g083790.3|gene_Solyc01g088200.4|gene_Solyc11g071600.2|gene_Solyc02g081330.4|gene_Solyc07g056570.1|gene_Solyc10g079480.1|gene_Solyc12g008980.3|gene_Solyc04g050930.3|gene_Solyc04g071960.3	Solyc02g090890.4;Solyc06g036260.3;Solyc04g078900.3;Solyc10g083790.3;Solyc01g088200.4;Solyc11g071600.2;Solyc02g081330.4;Solyc07g056570.1;Solyc10g079480.1;Solyc12g008980.3;Solyc04g050930.3;Solyc04g071960.3
14	map00400	Phenylalanine, tyrosine and tryptophan biosynthesis	KEGG PATHWAY	14/ 1512	52/ 13066	0.269231	0.0197001	Metabolism	Amino acid metabolism	gene_Solyc07g053720.3|gene_Solyc04g009620.5|gene_Solyc06g050630.3|gene_Solyc07g064280.3|gene_Solyc07g032740.4|gene_Solyc08g068330.4|gene_Solyc01g105380.2|gene_Solyc11g009080.2|gene_Solyc10g008200.4|gene_Solyc05g050980.3|gene_Solyc09g011870.3|gene_Solyc11g066890.1|gene_Solyc01g105383.1|gene_Solyc06g074530.1	Solyc07g053720.3;Solyc04g009620.5;Solyc06g050630.3;Solyc07g064280.3;Solyc07g032740.4;Solyc08g068330.4;Solyc01g105380.2;Solyc11g009080.2;Solyc10g008200.4;Solyc05g050980.3;Solyc09g011870.3;Solyc11g066890.1;Solyc01g105383.1;Solyc06g074530.1
20	map00561	Glycerolipid metabolism	KEGG PATHWAY	20/ 1512	89/ 13066	0.224719	0.0248182	Metabolism	Lipid metabolism	gene_Solyc07g041210.3|gene_Solyc04g010280.2|gene_Solyc03g120430.3|gene_Solyc01g094170.3|gene_Solyc08g076470.5|gene_Solyc12g098850.2|gene_Solyc12g005380.3|gene_Solyc07g054830.4|gene_Solyc12g009820.2|gene_Solyc05g005700.4|gene_Solyc06g060250.3|gene_Solyc06g009270.3|gene_Solyc02g086970.4|gene_Solyc10g079410.2|gene_Solyc10g085100.2|gene_Solyc05g008820.4|gene_Solyc07g056320.4|gene_Solyc04g079880.4|gen…	Solyc07g041210.3;Solyc04g010280.2;Solyc03g120430.3;Solyc01g094170.3;Solyc08g076470.5;Solyc12g098850.2;Solyc12g005380.3;Solyc07g054830.4;Solyc12g009820.2;Solyc05g005700.4;Solyc06g060250.3;Solyc06g009270.3;Solyc02g086970.4;Solyc10g079410.2;Solyc10g085100.2;Solyc05g008820.4;Solyc07g056320.4;Solyc04g079880.4;Solyc03g115370.3;Solyc03g117490.5
11	map01040	Biosynthesis of unsaturated fatty acids	KEGG PATHWAY	11/ 1512	38/ 13066	0.289474	0.0274199	Metabolism	Lipid metabolism	gene_Solyc09g061840.5|gene_Solyc12g044950.3|gene_Solyc03g058430.3|gene_Solyc09g091470.3|gene_Solyc12g100260.1|gene_Solyc12g100250.3|gene_Solyc04g040130.1|gene_Solyc06g053480.3|gene_Solyc12g100240.1|gene_Solyc12g049030.1|gene_Solyc04g040120.1	Solyc09g061840.5;Solyc12g044950.3;Solyc03g058430.3;Solyc09g091470.3;Solyc12g100260.1;Solyc12g100250.3;Solyc04g040130.1;Solyc06g053480.3;Solyc12g100240.1;Solyc12g049030.1;Solyc04g040120.1
17	map00260	Glycine, serine and threonine metabolism	KEGG PATHWAY	17/ 1512	73/ 13066	0.232877	0.0296927	Metabolism	Amino acid metabolism	gene_Solyc06g061070.3|gene_Solyc03g120430.3|gene_Solyc02g080810.3|gene_Solyc08g065220.3|gene_Solyc05g013380.3|gene_Solyc04g054820.3|gene_Solyc08g079430.3|gene_Solyc09g008670.3|gene_Solyc01g005250.5|gene_Solyc06g064550.3|gene_Solyc12g099930.2|gene_Solyc07g064280.3|gene_Solyc08g007040.3|gene_Solyc01g111630.3|gene_Solyc05g053100.3|gene_Solyc02g091560.3|gene_Solyc09g075940.3	Solyc06g061070.3;Solyc03g120430.3;Solyc02g080810.3;Solyc08g065220.3;Solyc05g013380.3;Solyc04g054820.3;Solyc08g079430.3;Solyc09g008670.3;Solyc01g005250.5;Solyc06g064550.3;Solyc12g099930.2;Solyc07g064280.3;Solyc08g007040.3;Solyc01g111630.3;Solyc05g053100.3;Solyc02g091560.3;Solyc09g075940.3
23	map02010	ABC transporters	KEGG PATHWAY	23/ 1512	111/ 13066	0.207207	0.0303483	Environmental Information Processing	Membrane transport	gene_Solyc05g054890.4|gene_Solyc09g091660.3|gene_Solyc05g056470.1|gene_Solyc09g091670.3|gene_Solyc08g067610.3|gene_Solyc06g009290.4|gene_Solyc06g076930.2|gene_Solyc07g062630.1|gene_Solyc02g081870.4|gene_Solyc01g105387.1|gene_Solyc03g005860.4|gene_Solyc04g015970.3|gene_Solyc12g098210.3|gene_Solyc04g006960.3|gene_Solyc06g036490.3|gene_Solyc03g122050.1|gene_Solyc05g053610.2|gene_Solyc03g122070.3|gen…	Solyc05g054890.4;Solyc09g091660.3;Solyc05g056470.1;Solyc09g091670.3;Solyc08g067610.3;Solyc06g009290.4;Solyc06g076930.2;Solyc07g062630.1;Solyc02g081870.4;Solyc01g105387.1;Solyc03g005860.4;Solyc04g015970.3;Solyc12g098210.3;Solyc04g006960.3;Solyc06g036490.3;Solyc03g122050.1;Solyc05g053610.2;Solyc03g122070.3;Solyc08g005580.3;Solyc01g105450.4;Solyc05g053600.3;Solyc05g051530.5;Solyc02g071350.3
13	map00130	Ubiquinone and other terpenoid-quinone biosynthesis	KEGG PATHWAY	13/ 1512	51/ 13066	0.254902	0.0335434	Metabolism	Metabolism of cofactors and vitamins	gene_Solyc03g051810.4|gene_Solyc04g005200.4|gene_Solyc07g053720.3|gene_Solyc11g069050.2|gene_Solyc06g071030.3|gene_Solyc05g005180.3|gene_Solyc03g005230.3|gene_Solyc10g008200.4|gene_Solyc02g069920.4|gene_Solyc03g031440.4|gene_Solyc12g019010.2|gene_Solyc01g109420.3|gene_Solyc10g005430.4	Solyc03g051810.4;Solyc04g005200.4;Solyc07g053720.3;Solyc11g069050.2;Solyc06g071030.3;Solyc05g005180.3;Solyc03g005230.3;Solyc10g008200.4;Solyc02g069920.4;Solyc03g031440.4;Solyc12g019010.2;Solyc01g109420.3;Solyc10g005430.4
11	map00220	Arginine biosynthesis	KEGG PATHWAY	11/ 1512	41/ 13066	0.268293	0.0383422	Metabolism	Amino acid metabolism	gene_Solyc03g094010.3|gene_Solyc06g033860.2|gene_Solyc06g063090.4|gene_Solyc05g013380.3|gene_Solyc08g076990.3|gene_Solyc07g032740.4|gene_Solyc08g068330.4|gene_Solyc01g091160.4|gene_Solyc04g014510.3|gene_Solyc01g080280.3|gene_Solyc12g089210.2	Solyc03g094010.3;Solyc06g033860.2;Solyc06g063090.4;Solyc05g013380.3;Solyc08g076990.3;Solyc07g032740.4;Solyc08g068330.4;Solyc01g091160.4;Solyc04g014510.3;Solyc01g080280.3;Solyc12g089210.2
15	map00030	Pentose phosphate pathway	KEGG PATHWAY	15/ 1512	64/ 13066	0.234375	0.0391949	Metabolism	Carbohydrate metabolism	gene_Solyc09g011810.3|gene_Solyc08g077200.4|gene_Solyc04g071340.5|gene_Solyc01g097460.3|gene_Solyc04g005160.3|gene_Solyc01g110360.3|gene_Solyc10g018300.3|gene_Solyc09g009260.3|gene_Solyc07g045160.3|gene_Solyc03g115820.3|gene_Solyc02g069620.4|gene_Solyc02g084440.4|gene_Solyc10g086730.2|gene_Solyc07g065900.3|gene_Solyc02g062340.3	Solyc09g011810.3;Solyc08g077200.4;Solyc04g071340.5;Solyc01g097460.3;Solyc04g005160.3;Solyc01g110360.3;Solyc10g018300.3;Solyc09g009260.3;Solyc07g045160.3;Solyc03g115820.3;Solyc02g069620.4;Solyc02g084440.4;Solyc10g086730.2;Solyc07g065900.3;Solyc02g062340.3
22	map00564	Glycerophospholipid metabolism	KEGG PATHWAY	22/ 1512	111/ 13066	0.198198	0.0504654	Metabolism	Lipid metabolism	gene_Solyc10g079410.2|gene_Solyc11g008380.3|gene_Solyc12g005380.3|gene_Solyc07g054830.4|gene_Solyc05g008820.4|gene_Solyc02g067930.3|gene_Solyc04g079880.4|gene_Solyc03g115370.3|gene_Solyc01g009870.3|gene_Solyc08g076470.5|gene_Solyc07g064960.2|gene_Solyc12g011020.2|gene_Solyc08g066790.4|gene_Solyc04g007520.3|gene_Solyc08g080130.3|gene_Solyc09g020190.3|gene_Solyc04g082000.4|gene_Solyc02g061850.4|gen…	Solyc10g079410.2;Solyc11g008380.3;Solyc12g005380.3;Solyc07g054830.4;Solyc05g008820.4;Solyc02g067930.3;Solyc04g079880.4;Solyc03g115370.3;Solyc01g009870.3;Solyc08g076470.5;Solyc07g064960.2;Solyc12g011020.2;Solyc08g066790.4;Solyc04g007520.3;Solyc08g080130.3;Solyc09g020190.3;Solyc04g082000.4;Solyc02g061850.4;Solyc06g009270.3;Solyc07g014730.3;Solyc10g024370.3;Solyc07g056320.4
40	map00940	Phenylpropanoid biosynthesis	KEGG PATHWAY	40/ 1512	244/ 13066	0.163934	0.0879951	Metabolism	Biosynthesis of other secondary metabolites	gene_Solyc02g093230.4|gene_Solyc10g011925.2|gene_Solyc01g105550.1|gene_Solyc03g120800.4|gene_Solyc02g094180.3|gene_Solyc01g008300.2|gene_Solyc10g078220.2|gene_Solyc11g018772.1|gene_Solyc01g105070.3|gene_Solyc02g092580.3|gene_Solyc01g006300.3|gene_Solyc09g007520.3|gene_Solyc02g085660.1|gene_Solyc03g006810.3|gene_Solyc10g084240.3|gene_Solyc02g069250.5|gene_Solyc04g071890.4|gene_Solyc10g076240.3|gen…	Solyc02g093230.4;Solyc10g011925.2;Solyc01g105550.1;Solyc03g120800.4;Solyc02g094180.3;Solyc01g008300.2;Solyc10g078220.2;Solyc11g018772.1;Solyc01g105070.3;Solyc02g092580.3;Solyc01g006300.3;Solyc09g007520.3;Solyc02g085660.1;Solyc03g006810.3;Solyc10g084240.3;Solyc02g069250.5;Solyc04g071890.4;Solyc10g076240.3;Solyc02g084790.3;Solyc05g052280.3;Solyc05g056170.3;Solyc02g093270.5;Solyc02g079500.4;Solyc11g…
47	map01240	Biosynthesis of cofactors	KEGG PATHWAY	47/ 1512	297/ 13066	0.158249	0.0924719	Metabolism	Global and overview maps	gene_Solyc06g071960.4|gene_Solyc08g079440.1|gene_Solyc03g044890.1|gene_Solyc06g071030.3|gene_Solyc01g008560.3|gene_Solyc04g010280.2|gene_Solyc03g110960.3|gene_Solyc07g021630.3|gene_Solyc03g031440.4|gene_Solyc05g053100.3|gene_Solyc06g073320.3|gene_Solyc02g084300.1|gene_Solyc10g005430.4|gene_Solyc03g051810.4|gene_Solyc06g075310.4|gene_Solyc04g077240.4|gene_Solyc10g005110.3|gene_Solyc08g069030.4|gen…	Solyc06g071960.4;Solyc08g079440.1;Solyc03g044890.1;Solyc06g071030.3;Solyc01g008560.3;Solyc04g010280.2;Solyc03g110960.3;Solyc07g021630.3;Solyc03g031440.4;Solyc05g053100.3;Solyc06g073320.3;Solyc02g084300.1;Solyc10g005430.4;Solyc03g051810.4;Solyc06g075310.4;Solyc04g077240.4;Solyc10g005110.3;Solyc08g069030.4;Solyc03g122120.4;Solyc03g005230.3;Solyc07g062810.4;Solyc10g086390.2;Solyc07g066470.3;Solyc12g…
16	map00071	Fatty acid degradation	KEGG PATHWAY	16/ 1512	79/ 13066	0.202532	0.0982602	Metabolism	Lipid metabolism	gene_Solyc09g075790.3|gene_Solyc04g010280.2|gene_Solyc09g061840.5|gene_Solyc06g053670.1|gene_Solyc08g068390.3|gene_Solyc08g008310.3|gene_Solyc04g074530.3|gene_Solyc04g064710.3|gene_Solyc05g005700.4|gene_Solyc02g086970.4|gene_Solyc09g091470.3|gene_Solyc11g071290.2|gene_Solyc06g060250.3|gene_Solyc01g066620.4|gene_Solyc07g019670.4|gene_Solyc06g059740.4	Solyc09g075790.3;Solyc04g010280.2;Solyc09g061840.5;Solyc06g053670.1;Solyc08g068390.3;Solyc08g008310.3;Solyc04g074530.3;Solyc04g064710.3;Solyc05g005700.4;Solyc02g086970.4;Solyc09g091470.3;Solyc11g071290.2;Solyc06g060250.3;Solyc01g066620.4;Solyc07g019670.4;Solyc06g059740.4
9	map00910	Nitrogen metabolism	KEGG PATHWAY	9/ 1512	36/ 13066	0.25	0.101366	Metabolism	Energy metabolism	gene_Solyc03g094010.3|gene_Solyc02g086820.3|gene_Solyc04g014510.3|gene_Solyc03g063560.3|gene_Solyc06g074990.3|gene_Solyc11g013810.3|gene_Solyc06g033860.2|gene_Solyc01g080280.3|gene_Solyc11g069640.2	Solyc03g094010.3;Solyc02g086820.3;Solyc04g014510.3;Solyc03g063560.3;Solyc06g074990.3;Solyc11g013810.3;Solyc06g033860.2;Solyc01g080280.3;Solyc11g069640.2
7	map00591	Linoleic acid metabolism	KEGG PATHWAY	7/ 1512	25/ 13066	0.28	0.103828	Metabolism	Lipid metabolism	gene_Solyc08g029000.3|gene_Solyc01g099200.3|gene_Solyc12g011037.2|gene_Solyc08g014000.3|gene_Solyc07g014730.3|gene_Solyc10g079410.2|gene_Solyc09g075870.2	Solyc08g029000.3;Solyc01g099200.3;Solyc12g011037.2;Solyc08g014000.3;Solyc07g014730.3;Solyc10g079410.2;Solyc09g075870.2
5	map00996	Biosynthesis of various alkaloids	KEGG PATHWAY	5/ 1512	15/ 13066	0.333333	0.105436	Metabolism	Biosynthesis of other secondary metabolites	gene_Solyc07g043420.3|gene_Solyc06g061023.1|gene_Solyc07g043460.3|gene_Solyc12g006470.2|gene_Solyc06g061027.1	Solyc07g043420.3;Solyc06g061023.1;Solyc07g043460.3;Solyc12g006470.2;Solyc06g061027.1
14	map00350	Tyrosine metabolism	KEGG PATHWAY	14/ 1512	68/ 13066	0.205882	0.105567	Metabolism	Amino acid metabolism	gene_Solyc10g008200.4|gene_Solyc01g102660.4|gene_Solyc07g032740.4|gene_Solyc07g053720.3|gene_Solyc12g014100.2|gene_Solyc08g074682.1|gene_Solyc04g074530.3|gene_Solyc08g068330.4|gene_Solyc04g064710.3|gene_Solyc09g075940.3|gene_Solyc07g008470.3|gene_Solyc11g071290.2|gene_Solyc08g079430.3|gene_Solyc06g059740.4	Solyc10g008200.4;Solyc01g102660.4;Solyc07g032740.4;Solyc07g053720.3;Solyc12g014100.2;Solyc08g074682.1;Solyc04g074530.3;Solyc08g068330.4;Solyc04g064710.3;Solyc09g075940.3;Solyc07g008470.3;Solyc11g071290.2;Solyc08g079430.3;Solyc06g059740.4
8	map00565	Ether lipid metabolism	KEGG PATHWAY	8/ 1512	31/ 13066	0.258065	0.107992	Metabolism	Lipid metabolism	gene_Solyc08g080130.3|gene_Solyc04g082000.4|gene_Solyc02g061850.4|gene_Solyc10g079410.2|gene_Solyc07g014730.3|gene_Solyc08g066790.4|gene_Solyc10g024370.3|gene_Solyc09g020190.3	Solyc08g080130.3;Solyc04g082000.4;Solyc02g061850.4;Solyc10g079410.2;Solyc07g014730.3;Solyc08g066790.4;Solyc10g024370.3;Solyc09g020190.3
15	map00053	Ascorbate and aldarate metabolism	KEGG PATHWAY	15/ 1512	81/ 13066	0.185185	0.193401	Metabolism	Carbohydrate metabolism	gene_Solyc01g008830.2|gene_Solyc04g010280.2|gene_Solyc11g011250.3|gene_Solyc06g069550.1|gene_Solyc08g079440.1|gene_Solyc03g044890.1|gene_Solyc05g005700.4|gene_Solyc09g007270.3|gene_Solyc04g074640.5|gene_Solyc10g005400.3|gene_Solyc11g018550.5|gene_Solyc02g086970.4|gene_Solyc06g073320.3|gene_Solyc01g097340.3|gene_Solyc06g060250.3	Solyc01g008830.2;Solyc04g010280.2;Solyc11g011250.3;Solyc06g069550.1;Solyc08g079440.1;Solyc03g044890.1;Solyc05g005700.4;Solyc09g007270.3;Solyc04g074640.5;Solyc10g005400.3;Solyc11g018550.5;Solyc02g086970.4;Solyc06g073320.3;Solyc01g097340.3;Solyc06g060250.3
14	map00592	alpha-Linolenic acid metabolism	KEGG PATHWAY	14/ 1512	75/ 13066	0.186667	0.202645	Metabolism	Lipid metabolism	gene_Solyc09g059040.3|gene_Solyc09g061840.5|gene_Solyc11g032130.3|gene_Solyc12g011037.2|gene_Solyc02g087070.4|gene_Solyc09g091470.3|gene_Solyc04g064710.3|gene_Solyc04g079730.1|gene_Solyc07g014730.3|gene_Solyc08g068390.3|gene_Solyc10g079410.2|gene_Solyc01g066620.4|gene_Solyc07g019670.4|gene_Solyc06g059740.4	Solyc09g059040.3;Solyc09g061840.5;Solyc11g032130.3;Solyc12g011037.2;Solyc02g087070.4;Solyc09g091470.3;Solyc04g064710.3;Solyc04g079730.1;Solyc07g014730.3;Solyc08g068390.3;Solyc10g079410.2;Solyc01g066620.4;Solyc07g019670.4;Solyc06g059740.4
7	map00650	Butanoate metabolism	KEGG PATHWAY	7/ 1512	30/ 13066	0.233333	0.213325	Metabolism	Carbohydrate metabolism	gene_Solyc12g099360.2|gene_Solyc12g006470.2|gene_Solyc03g121720.2|gene_Solyc04g025530.3|gene_Solyc11g011920.2|gene_Solyc05g054050.4|gene_Solyc07g043310.3	Solyc12g099360.2;Solyc12g006470.2;Solyc03g121720.2;Solyc04g025530.3;Solyc11g011920.2;Solyc05g054050.4;Solyc07g043310.3
7	map00950	Isoquinoline alkaloid biosynthesis	KEGG PATHWAY	7/ 1512	31/ 13066	0.225806	0.241342	Metabolism	Biosynthesis of other secondary metabolites	gene_Solyc07g053720.3|gene_Solyc07g032740.4|gene_Solyc08g074682.1|gene_Solyc08g068330.4|gene_Solyc09g075940.3|gene_Solyc10g008200.4|gene_Solyc08g079430.3	Solyc07g053720.3;Solyc07g032740.4;Solyc08g074682.1;Solyc08g068330.4;Solyc09g075940.3;Solyc10g008200.4;Solyc08g079430.3
12	map00970	Aminoacyl-tRNA biosynthesis	KEGG PATHWAY	12/ 1512	65/ 13066	0.184615	0.256074	Genetic Information Processing	Translation	gene_Solyc01g005540.5|gene_Solyc04g074630.4|gene_Solyc01g017050.1|gene_Solyc03g117330.4|gene_Solyc10g007840.3|gene_Solyc07g008530.1|gene_Solyc12g019110.3|gene_Solyc07g063140.1|gene_Solyc10g076610.2|gene_Solyc03g119280.3|gene_Solyc02g080990.2|gene_Solyc01g111990.3	Solyc01g005540.5;Solyc04g074630.4;Solyc01g017050.1;Solyc03g117330.4;Solyc10g007840.3;Solyc07g008530.1;Solyc12g019110.3;Solyc07g063140.1;Solyc10g076610.2;Solyc03g119280.3;Solyc02g080990.2;Solyc01g111990.3
21	map00270	Cysteine and methionine metabolism	KEGG PATHWAY	21/ 1512	129/ 13066	0.162791	0.259941	Metabolism	Amino acid metabolism	gene_Solyc02g063540.4|gene_Solyc07g053720.3|gene_Solyc09g082460.3|gene_Solyc07g032740.4|gene_Solyc07g049530.3|gene_Solyc04g077240.4|gene_Solyc08g083110.4|gene_Solyc01g005250.5|gene_Solyc06g064550.3|gene_Solyc08g068330.4|gene_Solyc12g005940.2|gene_Solyc08g014340.3|gene_Solyc10g008200.4|gene_Solyc07g021630.3|gene_Solyc08g081550.4|gene_Solyc01g106480.4|gene_Solyc09g091070.3|gene_Solyc02g082850.3|gen…	Solyc02g063540.4;Solyc07g053720.3;Solyc09g082460.3;Solyc07g032740.4;Solyc07g049530.3;Solyc04g077240.4;Solyc08g083110.4;Solyc01g005250.5;Solyc06g064550.3;Solyc08g068330.4;Solyc12g005940.2;Solyc08g014340.3;Solyc10g008200.4;Solyc07g021630.3;Solyc08g081550.4;Solyc01g106480.4;Solyc09g091070.3;Solyc02g082850.3;Solyc01g097950.3;Solyc01g162830.1;Solyc08g007420.3
13	map00330	Arginine and proline metabolism	KEGG PATHWAY	13/ 1512	73/ 13066	0.178082	0.266489	Metabolism	Amino acid metabolism	gene_Solyc04g010280.2|gene_Solyc07g032740.4|gene_Solyc01g087590.3|gene_Solyc08g068330.4|gene_Solyc04g082030.1|gene_Solyc01g091160.4|gene_Solyc05g005700.4|gene_Solyc10g086170.1|gene_Solyc02g086970.4|gene_Solyc02g067530.5|gene_Solyc06g060250.3|gene_Solyc06g054490.3|gene_Solyc02g089630.3	Solyc04g010280.2;Solyc07g032740.4;Solyc01g087590.3;Solyc08g068330.4;Solyc04g082030.1;Solyc01g091160.4;Solyc05g005700.4;Solyc10g086170.1;Solyc02g086970.4;Solyc02g067530.5;Solyc06g060250.3;Solyc06g054490.3;Solyc02g089630.3
13	map00360	Phenylalanine metabolism	KEGG PATHWAY	13/ 1512	73/ 13066	0.178082	0.266489	Metabolism	Amino acid metabolism	gene_Solyc07g053720.3|gene_Solyc07g032740.4|gene_Solyc10g008200.4|gene_Solyc08g068680.4|gene_Solyc08g079430.3|gene_Solyc08g068330.4|gene_Solyc07g008470.3|gene_Solyc10g086170.1|gene_Solyc10g011925.2|gene_Solyc05g056170.3|gene_Solyc08g068610.3|gene_Solyc09g075940.3|gene_Solyc10g011930.1	Solyc07g053720.3;Solyc07g032740.4;Solyc10g008200.4;Solyc08g068680.4;Solyc08g079430.3;Solyc08g068330.4;Solyc07g008470.3;Solyc10g086170.1;Solyc10g011925.2;Solyc05g056170.3;Solyc08g068610.3;Solyc09g075940.3;Solyc10g011930.1
22	map00620	Pyruvate metabolism	KEGG PATHWAY	22/ 1512	139/ 13066	0.158273	0.267148	Metabolism	Carbohydrate metabolism	gene_Solyc04g010280.2|gene_Solyc12g099360.2|gene_Solyc05g009530.3|gene_Solyc08g066850.3|gene_Solyc09g091070.3|gene_Solyc05g053100.3|gene_Solyc07g062530.3|gene_Solyc04g074530.3|gene_Solyc01g106480.4|gene_Solyc03g071590.3|gene_Solyc01g080460.3|gene_Solyc06g059740.4|gene_Solyc11g007690.3|gene_Solyc03g111150.5|gene_Solyc04g064710.3|gene_Solyc01g094340.3|gene_Solyc11g071290.2|gene_Solyc06g060250.3|gen…	Solyc04g010280.2;Solyc12g099360.2;Solyc05g009530.3;Solyc08g066850.3;Solyc09g091070.3;Solyc05g053100.3;Solyc07g062530.3;Solyc04g074530.3;Solyc01g106480.4;Solyc03g071590.3;Solyc01g080460.3;Solyc06g059740.4;Solyc11g007690.3;Solyc03g111150.5;Solyc04g064710.3;Solyc01g094340.3;Solyc11g071290.2;Solyc06g060250.3;Solyc05g005700.4;Solyc02g086970.4;Solyc04g006970.4;Solyc08g007420.3
16	map04070	Phosphatidylinositol signaling system	KEGG PATHWAY	16/ 1512	94/ 13066	0.170213	0.267912	Environmental Information Processing	Signal transduction	gene_Solyc01g105630.5|gene_Solyc03g096070.3|gene_Solyc02g082770.3|gene_Solyc03g044890.1|gene_Solyc12g005380.3|gene_Solyc07g054830.4|gene_Solyc06g051620.3|gene_Solyc02g088090.1|gene_Solyc06g069740.1|gene_Solyc02g082630.2|gene_Solyc03g097150.3|gene_Solyc06g009270.3|gene_Solyc07g064960.2|gene_Solyc01g058720.4|gene_Solyc06g082000.4|gene_Solyc03g115370.3	Solyc01g105630.5;Solyc03g096070.3;Solyc02g082770.3;Solyc03g044890.1;Solyc12g005380.3;Solyc07g054830.4;Solyc06g051620.3;Solyc02g088090.1;Solyc06g069740.1;Solyc02g082630.2;Solyc03g097150.3;Solyc06g009270.3;Solyc07g064960.2;Solyc01g058720.4;Solyc06g082000.4;Solyc03g115370.3
13	map00410	beta-Alanine metabolism	KEGG PATHWAY	13/ 1512	75/ 13066	0.173333	0.291894	Metabolism	Metabolism of other amino acids	gene_Solyc12g011160.2|gene_Solyc04g010280.2|gene_Solyc05g054050.4|gene_Solyc07g043680.3|gene_Solyc04g025530.3|gene_Solyc01g087590.3|gene_Solyc11g064920.2|gene_Solyc11g011920.2|gene_Solyc02g086970.4|gene_Solyc08g079430.3|gene_Solyc06g060250.3|gene_Solyc05g005700.4|gene_Solyc09g075940.3	Solyc12g011160.2;Solyc04g010280.2;Solyc05g054050.4;Solyc07g043680.3;Solyc04g025530.3;Solyc01g087590.3;Solyc11g064920.2;Solyc11g011920.2;Solyc02g086970.4;Solyc08g079430.3;Solyc06g060250.3;Solyc05g005700.4;Solyc09g075940.3
8	map00100	Steroid biosynthesis	KEGG PATHWAY	8/ 1512	41/ 13066	0.195122	0.30512	Metabolism	Lipid metabolism	gene_Solyc06g005750.3|gene_Solyc01g009310.3|gene_Solyc02g068070.4|gene_Solyc03g005020.3|gene_Solyc02g069490.4|gene_Solyc01g091320.3|gene_Solyc10g079410.2|gene_Solyc02g063547.1	Solyc06g005750.3;Solyc01g009310.3;Solyc02g068070.4;Solyc03g005020.3;Solyc02g069490.4;Solyc01g091320.3;Solyc10g079410.2;Solyc02g063547.1
9	map00960	Tropane, piperidine and pyridine alkaloid biosynthesis	KEGG PATHWAY	9/ 1512	49/ 13066	0.183673	0.328464	Metabolism	Biosynthesis of other secondary metabolites	gene_Solyc07g053720.3|gene_Solyc07g032740.4|gene_Solyc04g054950.3|gene_Solyc08g079430.3|gene_Solyc06g083470.5|gene_Solyc08g068330.4|gene_Solyc10g008200.4|gene_Solyc10g086620.2|gene_Solyc09g075940.3	Solyc07g053720.3;Solyc07g032740.4;Solyc04g054950.3;Solyc08g079430.3;Solyc06g083470.5;Solyc08g068330.4;Solyc10g008200.4;Solyc10g086620.2;Solyc09g075940.3
4	map00905	Brassinosteroid biosynthesis	KEGG PATHWAY	4/ 1512	16/ 13066	0.25	0.329619	Metabolism	Metabolism of terpenoids and polyketides	gene_Solyc03g120060.2|gene_Solyc02g084740.4|gene_Solyc03g122350.3|gene_Solyc10g086500.1	Solyc03g120060.2;Solyc02g084740.4;Solyc03g122350.3;Solyc10g086500.1
1	map00943	Isoflavonoid biosynthesis	KEGG PATHWAY	1/ 1512	1/ 13066	1	0.347161	Metabolism	Biosynthesis of other secondary metabolites	gene_Solyc02g092860.3	Solyc02g092860.3
3	map00966	Glucosinolate biosynthesis	KEGG PATHWAY	3/ 1512	12/ 13066	0.25	0.451361	Metabolism	Biosynthesis of other secondary metabolites	gene_Solyc07g021630.3|gene_Solyc04g077240.4|gene_Solyc05g006160.5	Solyc07g021630.3;Solyc04g077240.4;Solyc05g006160.5
5	map00340	Histidine metabolism	KEGG PATHWAY	5/ 1512	26/ 13066	0.192308	0.502274	Metabolism	Amino acid metabolism	gene_Solyc04g010280.2|gene_Solyc06g060250.3|gene_Solyc02g086970.4|gene_Solyc05g056520.5|gene_Solyc05g005700.4	Solyc04g010280.2;Solyc06g060250.3;Solyc02g086970.4;Solyc05g056520.5;Solyc05g005700.4
3	map00300	Lysine biosynthesis	KEGG PATHWAY	3/ 1512	13/ 13066	0.230769	0.504623	Metabolism	Amino acid metabolism	gene_Solyc11g044840.2|gene_Solyc01g005250.5|gene_Solyc06g064550.3	Solyc11g044840.2;Solyc01g005250.5;Solyc06g064550.3
40	map04016	MAPK signaling pathway - plant	KEGG PATHWAY	40/ 1512	299/ 13066	0.133779	0.515471	Environmental Information Processing	Signal transduction	gene_Solyc06g071960.4|gene_Solyc09g007020.1|gene_Solyc02g070920.3|gene_Solyc01g106605.1|gene_Solyc08g061560.3|gene_Solyc01g095100.4|gene_Solyc02g082960.3|gene_Solyc08g081490.5|gene_Solyc03g110960.3|gene_Solyc02g061770.5|gene_Solyc09g006005.1|gene_Solyc10g055810.2|gene_Solyc11g011740.1|gene_Solyc02g150128.1|gene_Solyc06g069740.1|gene_Solyc01g106620.2|gene_Solyc02g072470.4|gene_Solyc03g006080.4|gen…	Solyc06g071960.4;Solyc09g007020.1;Solyc02g070920.3;Solyc01g106605.1;Solyc08g061560.3;Solyc01g095100.4;Solyc02g082960.3;Solyc08g081490.5;Solyc03g110960.3;Solyc02g061770.5;Solyc09g006005.1;Solyc10g055810.2;Solyc11g011740.1;Solyc02g150128.1;Solyc06g069740.1;Solyc01g106620.2;Solyc02g072470.4;Solyc03g006080.4;Solyc08g081550.4;Solyc01g058720.4;Solyc04g082460.4;Solyc02g068820.3;Solyc10g085310.1;Solyc02g…
3	map00430	Taurine and hypotaurine metabolism	KEGG PATHWAY	3/ 1512	14/ 13066	0.214286	0.578105	Metabolism	Metabolism of other amino acids	gene_Solyc04g025530.3|gene_Solyc11g011920.2|gene_Solyc05g054050.4	Solyc04g025530.3;Solyc11g011920.2;Solyc05g054050.4
8	map00770	Pantothenate and CoA biosynthesis	KEGG PATHWAY	8/ 1512	51/ 13066	0.156863	0.612586	Metabolism	Metabolism of cofactors and vitamins	gene_Solyc04g010280.2|gene_Solyc12g010840.2|gene_Solyc11g064920.2|gene_Solyc05g005700.4|gene_Solyc07g021630.3|gene_Solyc02g086970.4|gene_Solyc06g060250.3|gene_Solyc04g077240.4	Solyc04g010280.2;Solyc12g010840.2;Solyc11g064920.2;Solyc05g005700.4;Solyc07g021630.3;Solyc02g086970.4;Solyc06g060250.3;Solyc04g077240.4
9	map00904	Diterpenoid biosynthesis	KEGG PATHWAY	9/ 1512	59/ 13066	0.152542	0.615967	Metabolism	Metabolism of terpenoids and polyketides	gene_Solyc03g006880.3|gene_Solyc01g093980.3|gene_Solyc04g083160.2|gene_Solyc09g009105.1|gene_Solyc07g056670.3|gene_Solyc06g082030.3|gene_Solyc01g079200.5|gene_Solyc08g005640.4|gene_Solyc07g061720.3	Solyc03g006880.3;Solyc01g093980.3;Solyc04g083160.2;Solyc09g009105.1;Solyc07g056670.3;Solyc06g082030.3;Solyc01g079200.5;Solyc08g005640.4;Solyc07g061720.3
3	map00511	Other glycan degradation	KEGG PATHWAY	3/ 1512	15/ 13066	0.2	0.625666	Metabolism	Glycan biosynthesis and metabolism	gene_Solyc06g050930.3|gene_Solyc06g062660.4|gene_Solyc03g006980.5	Solyc06g050930.3;Solyc06g062660.4;Solyc03g006980.5
12	map00380	Tryptophan metabolism	KEGG PATHWAY	12/ 1512	86/ 13066	0.139535	0.718558	Metabolism	Amino acid metabolism	gene_Solyc04g010280.2|gene_Solyc06g071640.3|gene_Solyc02g077520.3|gene_Solyc02g086970.4|gene_Solyc05g005700.4|gene_Solyc12g094620.3|gene_Solyc10g086170.1|gene_Solyc05g010250.3|gene_Solyc05g006160.5|gene_Solyc04g082460.4|gene_Solyc05g053100.3|gene_Solyc06g060250.3	Solyc04g010280.2;Solyc06g071640.3;Solyc02g077520.3;Solyc02g086970.4;Solyc05g005700.4;Solyc12g094620.3;Solyc10g086170.1;Solyc05g010250.3;Solyc05g006160.5;Solyc04g082460.4;Solyc05g053100.3;Solyc06g060250.3
1	map00601	Glycosphingolipid biosynthesis - lacto and neolacto series	KEGG PATHWAY	1/ 1512	3/ 13066	0.333333	0.751017	Metabolism	Glycan biosynthesis and metabolism	gene_Solyc10g076780.1	Solyc10g076780.1
11	map00051	Fructose and mannose metabolism	KEGG PATHWAY	11/ 1512	80/ 13066	0.1375	0.761432	Metabolism	Carbohydrate metabolism	gene_Solyc09g011810.3|gene_Solyc04g071340.5|gene_Solyc01g110360.3|gene_Solyc10g074920.2|gene_Solyc10g086730.2|gene_Solyc07g045160.3|gene_Solyc02g084440.4|gene_Solyc09g009260.3|gene_Solyc07g065900.3|gene_Solyc02g062340.3|gene_Solyc10g054870.3	Solyc09g011810.3;Solyc04g071340.5;Solyc01g110360.3;Solyc10g074920.2;Solyc10g086730.2;Solyc07g045160.3;Solyc02g084440.4;Solyc09g009260.3;Solyc07g065900.3;Solyc02g062340.3;Solyc10g054870.3
12	map00562	Inositol phosphate metabolism	KEGG PATHWAY	12/ 1512	96/ 13066	0.125	0.862182	Metabolism	Carbohydrate metabolism	gene_Solyc03g096070.3|gene_Solyc02g082770.3|gene_Solyc03g044890.1|gene_Solyc06g082000.4|gene_Solyc06g051620.3|gene_Solyc02g082630.2|gene_Solyc03g097150.3|gene_Solyc08g007080.4|gene_Solyc10g005400.3|gene_Solyc09g020190.3|gene_Solyc04g054740.3|gene_Solyc10g054870.3	Solyc03g096070.3;Solyc02g082770.3;Solyc03g044890.1;Solyc06g082000.4;Solyc06g051620.3;Solyc02g082630.2;Solyc03g097150.3;Solyc08g007080.4;Solyc10g005400.3;Solyc09g020190.3;Solyc04g054740.3;Solyc10g054870.3
11	map00280	Valine, leucine and isoleucine degradation	KEGG PATHWAY	11/ 1512	88/ 13066	0.125	0.86238	Metabolism	Amino acid metabolism	gene_Solyc12g011160.2|gene_Solyc07g043680.3|gene_Solyc09g061840.5|gene_Solyc04g010280.2|gene_Solyc09g091470.3|gene_Solyc02g086970.4|gene_Solyc05g005700.4|gene_Solyc07g021630.3|gene_Solyc05g053100.3|gene_Solyc06g060250.3|gene_Solyc04g077240.4	Solyc12g011160.2;Solyc07g043680.3;Solyc09g061840.5;Solyc04g010280.2;Solyc09g091470.3;Solyc02g086970.4;Solyc05g005700.4;Solyc07g021630.3;Solyc05g053100.3;Solyc06g060250.3;Solyc04g077240.4
1	map00543	Exopolysaccharide biosynthesis	KEGG PATHWAY	1/ 1512	4/ 13066	0.25	0.864277	Metabolism	Glycan biosynthesis and metabolism	gene_Solyc02g082850.3	Solyc02g082850.3
1	map00604	Glycosphingolipid biosynthesis - ganglio series	KEGG PATHWAY	1/ 1512	4/ 13066	0.25	0.864277	Metabolism	Glycan biosynthesis and metabolism	gene_Solyc06g062660.4	Solyc06g062660.4
4	map00290	Valine, leucine and isoleucine biosynthesis	KEGG PATHWAY	4/ 1512	27/ 13066	0.148148	0.864799	Metabolism	Amino acid metabolism	gene_Solyc04g077240.4|gene_Solyc07g021630.3|gene_Solyc12g010840.2|gene_Solyc09g008670.3	Solyc04g077240.4;Solyc07g021630.3;Solyc12g010840.2;Solyc09g008670.3
2	map00261	Monobactam biosynthesis	KEGG PATHWAY	2/ 1512	11/ 13066	0.181818	0.866355	Metabolism	Biosynthesis of other secondary metabolites	gene_Solyc01g005250.5|gene_Solyc06g064550.3	Solyc01g005250.5;Solyc06g064550.3
10	map00999	Biosynthesis of various plant secondary metabolites	KEGG PATHWAY	10/ 1512	79/ 13066	0.126582	0.871379	Metabolism	Biosynthesis of other secondary metabolites	gene_Solyc01g107820.2|gene_Solyc06g073760.3|gene_Solyc09g075070.3|gene_Solyc01g107850.4|gene_Solyc02g080290.3|gene_Solyc02g080300.3|gene_Solyc07g063880.4|gene_Solyc06g066160.3|gene_Solyc11g072110.2|gene_Solyc01g162830.1	Solyc01g107820.2;Solyc06g073760.3;Solyc09g075070.3;Solyc01g107850.4;Solyc02g080290.3;Solyc02g080300.3;Solyc07g063880.4;Solyc06g066160.3;Solyc11g072110.2;Solyc01g162830.1
11	map00240	Pyrimidine metabolism	KEGG PATHWAY	11/ 1512	84/ 13066	0.130952	0.8742	Metabolism	Nucleotide metabolism	gene_Solyc04g005150.5|gene_Solyc06g071960.4|gene_Solyc02g081980.3|gene_Solyc12g096630.2|gene_Solyc02g088940.3|gene_Solyc11g064920.2|gene_Solyc06g075470.3|gene_Solyc04g080250.3|gene_Solyc03g110960.3|gene_Solyc02g084300.1|gene_Solyc02g067880.3	Solyc04g005150.5;Solyc06g071960.4;Solyc02g081980.3;Solyc12g096630.2;Solyc02g088940.3;Solyc11g064920.2;Solyc06g075470.3;Solyc04g080250.3;Solyc03g110960.3;Solyc02g084300.1;Solyc02g067880.3
8	map00900	Terpenoid backbone biosynthesis	KEGG PATHWAY	8/ 1512	62/ 13066	0.129032	0.877971	Metabolism	Metabolism of terpenoids and polyketides	gene_Solyc03g115980.1|gene_Solyc02g160220.1|gene_Solyc04g079960.1|gene_Solyc10g085140.2|gene_Solyc11g011240.1|gene_Solyc08g005673.1|gene_Solyc01g067890.4|gene_Solyc03g114340.3	Solyc03g115980.1;Solyc02g160220.1;Solyc04g079960.1;Solyc10g085140.2;Solyc11g011240.1;Solyc08g005673.1;Solyc01g067890.4;Solyc03g114340.3
6	map00310	Lysine degradation	KEGG PATHWAY	6/ 1512	45/ 13066	0.133333	0.879066	Metabolism	Amino acid metabolism	gene_Solyc04g010280.2|gene_Solyc07g017610.3|gene_Solyc05g005700.4|gene_Solyc02g086970.4|gene_Solyc05g053100.3|gene_Solyc06g060250.3	Solyc04g010280.2;Solyc07g017610.3;Solyc05g005700.4;Solyc02g086970.4;Solyc05g053100.3;Solyc06g060250.3
9	map03430	Mismatch repair	KEGG PATHWAY	9/ 1512	70/ 13066	0.128571	0.892795	Genetic Information Processing	Replication and repair	gene_Solyc02g091620.4|gene_Solyc02g082440.2|gene_Solyc02g088940.3|gene_Solyc02g092520.3|gene_Solyc01g102630.4|gene_Solyc01g098520.3|gene_Solyc01g150172.1|gene_Solyc05g025590.4|gene_Solyc02g082660.3	Solyc02g091620.4;Solyc02g082440.2;Solyc02g088940.3;Solyc02g092520.3;Solyc01g102630.4;Solyc01g098520.3;Solyc01g150172.1;Solyc05g025590.4;Solyc02g082660.3
46	map04075	Plant hormone signal transduction	KEGG PATHWAY	46/ 1512	383/ 13066	0.120104	0.896226	Environmental Information Processing	Signal transduction	gene_Solyc01g110630.5|gene_Solyc09g007020.1|gene_Solyc01g106605.1|gene_Solyc02g064830.4|gene_Solyc02g084005.1|gene_Solyc01g107390.4|gene_Solyc01g110730.4|gene_Solyc10g079600.2|gene_Solyc09g006005.1|gene_Solyc08g082630.3|gene_Solyc03g082520.1|gene_Solyc11g011740.1|gene_Solyc06g084070.3|gene_Solyc10g083320.3|gene_Solyc06g008870.2|gene_Solyc03g113410.2|gene_Solyc09g009490.5|gene_Solyc01g106620.2|gen…	Solyc01g110630.5;Solyc09g007020.1;Solyc01g106605.1;Solyc02g064830.4;Solyc02g084005.1;Solyc01g107390.4;Solyc01g110730.4;Solyc10g079600.2;Solyc09g006005.1;Solyc08g082630.3;Solyc03g082520.1;Solyc11g011740.1;Solyc06g084070.3;Solyc10g083320.3;Solyc06g008870.2;Solyc03g113410.2;Solyc09g009490.5;Solyc01g106620.2;Solyc04g011670.3;Solyc08g079150.1;Solyc01g110610.4;Solyc10g086380.1;Solyc10g018340.1;Solyc04g…
21	map00908	Zeatin biosynthesis	KEGG PATHWAY	21/ 1512	177/ 13066	0.118644	0.909569	Metabolism	Metabolism of terpenoids and polyketides	gene_Solyc12g008900.2|gene_Solyc05g053400.3|gene_Solyc12g009920.1|gene_Solyc10g085880.1|gene_Solyc07g043480.1|gene_Solyc04g008330.1|gene_Solyc10g079980.1|gene_Solyc04g016220.5|gene_Solyc10g085870.1|gene_Solyc10g085890.1|gene_Solyc12g042600.2|gene_Solyc11g066670.1|gene_Solyc04g016230.5|gene_Solyc11g066680.1|gene_Solyc10g079930.1|gene_Solyc02g085880.3|gene_Solyc06g062330.3|gene_Solyc04g014990.3|gen…	Solyc12g008900.2;Solyc05g053400.3;Solyc12g009920.1;Solyc10g085880.1;Solyc07g043480.1;Solyc04g008330.1;Solyc10g079980.1;Solyc04g016220.5;Solyc10g085870.1;Solyc10g085890.1;Solyc12g042600.2;Solyc11g066670.1;Solyc04g016230.5;Solyc11g066680.1;Solyc10g079930.1;Solyc02g085880.3;Solyc06g062330.3;Solyc04g014990.3;Solyc05g053120.1;Solyc10g079350.3;Solyc04g008310.3
6	map00785	Lipoic acid metabolism	KEGG PATHWAY	6/ 1512	48/ 13066	0.125	0.922626	Metabolism	Metabolism of cofactors and vitamins	gene_Solyc06g061070.3|gene_Solyc08g065220.3|gene_Solyc02g080810.3|gene_Solyc05g009530.3|gene_Solyc08g007040.3|gene_Solyc05g053100.3	Solyc06g061070.3;Solyc08g065220.3;Solyc02g080810.3;Solyc05g009530.3;Solyc08g007040.3;Solyc05g053100.3
22	map00520	Amino sugar and nucleotide sugar metabolism	KEGG PATHWAY	22/ 1512	185/ 13066	0.118919	0.924153	Metabolism	Carbohydrate metabolism	gene_Solyc07g005090.5|gene_Solyc08g079440.1|gene_Solyc02g082960.3|gene_Solyc01g079790.5|gene_Solyc02g061770.5|gene_Solyc10g055800.2|gene_Solyc01g087870.5|gene_Solyc10g055810.2|gene_Solyc02g082920.5|gene_Solyc03g114860.4|gene_Solyc01g097340.3|gene_Solyc04g072000.5|gene_Solyc04g051200.2|gene_Solyc05g050130.5|gene_Solyc07g043550.3|gene_Solyc01g160360.1|gene_Solyc03g019750.3|gene_Solyc06g069550.1|gen…	Solyc07g005090.5;Solyc08g079440.1;Solyc02g082960.3;Solyc01g079790.5;Solyc02g061770.5;Solyc10g055800.2;Solyc01g087870.5;Solyc10g055810.2;Solyc02g082920.5;Solyc03g114860.4;Solyc01g097340.3;Solyc04g072000.5;Solyc04g051200.2;Solyc05g050130.5;Solyc07g043550.3;Solyc01g160360.1;Solyc03g019750.3;Solyc06g069550.1;Solyc02g030225.1;Solyc02g089170.5;Solyc10g055820.3;Solyc11g066150.3
12	map01232	Nucleotide metabolism	KEGG PATHWAY	12/ 1512	102/ 13066	0.117647	0.948148	Metabolism	Global and overview maps	gene_Solyc04g005150.5|gene_Solyc06g071960.4|gene_Solyc02g081980.3|gene_Solyc12g096630.2|gene_Solyc06g075310.4|gene_Solyc02g088940.3|gene_Solyc06g075470.3|gene_Solyc04g080250.3|gene_Solyc03g110960.3|gene_Solyc02g085520.4|gene_Solyc02g084300.1|gene_Solyc02g067880.3	Solyc04g005150.5;Solyc06g071960.4;Solyc02g081980.3;Solyc12g096630.2;Solyc06g075310.4;Solyc02g088940.3;Solyc06g075470.3;Solyc04g080250.3;Solyc03g110960.3;Solyc02g085520.4;Solyc02g084300.1;Solyc02g067880.3
4	map00600	Sphingolipid metabolism	KEGG PATHWAY	4/ 1512	32/ 13066	0.125	0.950316	Metabolism	Lipid metabolism	gene_Solyc08g066020.3|gene_Solyc06g062660.4|gene_Solyc03g006630.3|gene_Solyc05g015860.4	Solyc08g066020.3;Solyc06g062660.4;Solyc03g006630.3;Solyc05g015860.4
14	map01250	Biosynthesis of nucleotide sugars	KEGG PATHWAY	14/ 1512	123/ 13066	0.113821	0.978096	Metabolism	Global and overview maps	gene_Solyc11g066150.3|gene_Solyc06g069550.1|gene_Solyc02g030225.1|gene_Solyc02g089170.5|gene_Solyc01g079790.5|gene_Solyc10g005400.3|gene_Solyc04g051200.2|gene_Solyc07g043550.3|gene_Solyc03g114860.4|gene_Solyc01g087870.5|gene_Solyc01g097340.3|gene_Solyc03g019750.3|gene_Solyc01g160360.1|gene_Solyc08g079440.1	Solyc11g066150.3;Solyc06g069550.1;Solyc02g030225.1;Solyc02g089170.5;Solyc01g079790.5;Solyc10g005400.3;Solyc04g051200.2;Solyc07g043550.3;Solyc03g114860.4;Solyc01g087870.5;Solyc01g097340.3;Solyc03g019750.3;Solyc01g160360.1;Solyc08g079440.1
6	map00460	Cyanoamino acid metabolism	KEGG PATHWAY	6/ 1512	51/ 13066	0.117647	0.981438	Metabolism	Metabolism of other amino acids	gene_Solyc06g073760.3|gene_Solyc09g075070.3|gene_Solyc02g080290.3|gene_Solyc02g080300.3|gene_Solyc07g063880.4|gene_Solyc02g091560.3	Solyc06g073760.3;Solyc09g075070.3;Solyc02g080290.3;Solyc02g080300.3;Solyc07g063880.4;Solyc02g091560.3
2	map00590	Arachidonic acid metabolism	KEGG PATHWAY	2/ 1512	16/ 13066	0.125	0.989631	Metabolism	Lipid metabolism	gene_Solyc10g079410.2|gene_Solyc07g014730.3	Solyc10g079410.2;Solyc07g014730.3
4	map00790	Folate biosynthesis	KEGG PATHWAY	4/ 1512	34/ 13066	0.117647	0.998987	Metabolism	Metabolism of cofactors and vitamins	gene_Solyc11g073160.3|gene_Solyc03g094175.1|gene_Solyc03g094177.1|gene_Solyc07g062810.4	Solyc11g073160.3;Solyc03g094175.1;Solyc03g094177.1;Solyc07g062810.4
21	map00190	Oxidative phosphorylation	KEGG PATHWAY	21/ 1512	390/ 13066	0.0538462	0.999993	Metabolism	Energy metabolism	gene_Solyc00g500062.1|gene_Solyc02g078900.3|gene_Solyc08g007805.1|gene_Solyc02g085050.3|gene_Solyc00g500063.1|gene_Solyc06g065990.1|gene_Solyc00g160420.1|gene_Solyc06g007160.5|gene_Solyc00g500322.1|gene_Solyc00g500195.1|gene_Solyc12g056830.1|gene_Solyc02g079170.3|gene_Solyc02g091130.3|gene_Solyc08g083350.5|gene_Solyc02g080540.1|gene_Solyc06g066000.3|gene_Solyc05g050500.1|gene_Solyc07g063160.2|gen…	Solyc00g500062.1;Solyc02g078900.3;Solyc08g007805.1;Solyc02g085050.3;Solyc00g500063.1;Solyc06g065990.1;Solyc00g160420.1;Solyc06g007160.5;Solyc00g500322.1;Solyc00g500195.1;Solyc12g056830.1;Solyc02g079170.3;Solyc02g091130.3;Solyc08g083350.5;Solyc02g080540.1;Solyc06g066000.3;Solyc05g050500.1;Solyc07g063160.2;Solyc00g500064.1;Solyc00g500323.1;Solyc12g055830.2
2	map00902	Monoterpenoid biosynthesis	KEGG PATHWAY	2/ 1512	17/ 13066	0.117647	1	Metabolism	Metabolism of terpenoids and polyketides	gene_Solyc01g099560.3|gene_Solyc01g094260.4	Solyc01g099560.3;Solyc01g094260.4
2	map00750	Vitamin B6 metabolism	KEGG PATHWAY	2/ 1512	18/ 13066	0.111111	1	Metabolism	Metabolism of cofactors and vitamins	gene_Solyc03g113770.3|gene_Solyc06g081980.1	Solyc03g113770.3;Solyc06g081980.1
2	map00450	Selenocompound metabolism	KEGG PATHWAY	2/ 1512	18/ 13066	0.111111	1	Metabolism	Metabolism of other amino acids	gene_Solyc10g080080.3|gene_Solyc08g083110.4	Solyc10g080080.3;Solyc08g083110.4
1	map00603	Glycosphingolipid biosynthesis - globo and isoglobo series	KEGG PATHWAY	1/ 1512	9/ 13066	0.111111	1	Metabolism	Glycan biosynthesis and metabolism	gene_Solyc10g076780.1	Solyc10g076780.1
2	map00670	One carbon pool by folate	KEGG PATHWAY	2/ 1512	20/ 13066	0.1	1	Metabolism	Metabolism of cofactors and vitamins	gene_Solyc02g091560.3|gene_Solyc02g080810.3	Solyc02g091560.3;Solyc02g080810.3
4	map00920	Sulfur metabolism	KEGG PATHWAY	4/ 1512	40/ 13066	0.1	1	Metabolism	Energy metabolism	gene_Solyc08g014340.3|gene_Solyc01g097950.3|gene_Solyc02g082850.3|gene_Solyc09g092430.3	Solyc08g014340.3;Solyc01g097950.3;Solyc02g082850.3;Solyc09g092430.3
4	map00073	Cutin, suberine and wax biosynthesis	KEGG PATHWAY	4/ 1512	41/ 13066	0.097561	1	Metabolism	Lipid metabolism	gene_Solyc12g100270.2|gene_Solyc01g088410.3|gene_Solyc07g006890.1|gene_Solyc09g005940.4	Solyc12g100270.2;Solyc01g088410.3;Solyc07g006890.1;Solyc09g005940.4
4	map00062	Fatty acid elongation	KEGG PATHWAY	4/ 1512	41/ 13066	0.097561	1	Metabolism	Lipid metabolism	gene_Solyc03g005320.3|gene_Solyc05g013210.3|gene_Solyc12g096780.2|gene_Solyc01g090410.3	Solyc03g005320.3;Solyc05g013210.3;Solyc12g096780.2;Solyc01g090410.3
7	map00061	Fatty acid biosynthesis	KEGG PATHWAY	7/ 1512	70/ 13066	0.1	1	Metabolism	Lipid metabolism	gene_Solyc03g122100.3|gene_Solyc09g075790.3|gene_Solyc06g053480.3|gene_Solyc08g008310.3|gene_Solyc01g094340.3|gene_Solyc03g122120.4|gene_Solyc12g096780.2	Solyc03g122100.3;Solyc09g075790.3;Solyc06g053480.3;Solyc08g008310.3;Solyc01g094340.3;Solyc03g122120.4;Solyc12g096780.2
7	map00945	Stilbenoid, diarylheptanoid and gingerol biosynthesis	KEGG PATHWAY	7/ 1512	71/ 13066	0.0985915	1	Metabolism	Biosynthesis of other secondary metabolites	gene_Solyc02g093230.4|gene_Solyc01g105550.1|gene_Solyc01g008300.2|gene_Solyc02g093270.5|gene_Solyc11g071470.1|gene_Solyc10g078220.2|gene_Solyc02g093250.3	Solyc02g093230.4;Solyc01g105550.1;Solyc01g008300.2;Solyc02g093270.5;Solyc11g071470.1;Solyc10g078220.2;Solyc02g093250.3
2	map00740	Riboflavin metabolism	KEGG PATHWAY	2/ 1512	22/ 13066	0.0909091	1	Metabolism	Metabolism of cofactors and vitamins	gene_Solyc11g073160.3|gene_Solyc04g008260.3	Solyc11g073160.3;Solyc04g008260.3
15	map00040	Pentose and glucuronate interconversions	KEGG PATHWAY	15/ 1512	150/ 13066	0.1	1	Metabolism	Carbohydrate metabolism	gene_Solyc01g091050.5|gene_Solyc06g069550.1|gene_Solyc12g096730.3|gene_Solyc12g008530.2|gene_Solyc03g116580.4|gene_Solyc02g093580.5|gene_Solyc11g042950.1|gene_Solyc09g075330.5|gene_Solyc03g115820.3|gene_Solyc02g075620.5|gene_Solyc09g075350.5|gene_Solyc01g091060.2|gene_Solyc05g055510.3|gene_Solyc01g079180.4|gene_Solyc06g068040.3	Solyc01g091050.5;Solyc06g069550.1;Solyc12g096730.3;Solyc12g008530.2;Solyc03g116580.4;Solyc02g093580.5;Solyc11g042950.1;Solyc09g075330.5;Solyc03g115820.3;Solyc02g075620.5;Solyc09g075350.5;Solyc01g091060.2;Solyc05g055510.3;Solyc01g079180.4;Solyc06g068040.3
2	map00730	Thiamine metabolism	KEGG PATHWAY	2/ 1512	24/ 13066	0.0833333	1	Metabolism	Metabolism of cofactors and vitamins	gene_Solyc07g064160.3|gene_Solyc01g067890.4	Solyc07g064160.3;Solyc01g067890.4
2	map00780	Biotin metabolism	KEGG PATHWAY	2/ 1512	25/ 13066	0.08	1	Metabolism	Metabolism of cofactors and vitamins	gene_Solyc03g122100.3|gene_Solyc03g122120.4	Solyc03g122100.3;Solyc03g122120.4
2	map00531	Glycosaminoglycan degradation	KEGG PATHWAY	2/ 1512	25/ 13066	0.08	1	Metabolism	Glycan biosynthesis and metabolism	gene_Solyc06g062660.4|gene_Solyc05g012540.5	Solyc06g062660.4;Solyc05g012540.5
11	map04146	Peroxisome	KEGG PATHWAY	11/ 1512	117/ 13066	0.0940171	1	Cellular Processes	Transport and catabolism	gene_Solyc09g075790.3|gene_Solyc09g061840.5|gene_Solyc03g122170.4|gene_Solyc12g094620.3|gene_Solyc08g008310.3|gene_Solyc12g099930.2|gene_Solyc04g082460.4|gene_Solyc09g091470.3|gene_Solyc07g056540.3|gene_Solyc09g005940.4|gene_Solyc06g053550.3	Solyc09g075790.3;Solyc09g061840.5;Solyc03g122170.4;Solyc12g094620.3;Solyc08g008310.3;Solyc12g099930.2;Solyc04g082460.4;Solyc09g091470.3;Solyc07g056540.3;Solyc09g005940.4;Solyc06g053550.3
8	map00941	Flavonoid biosynthesis	KEGG PATHWAY	8/ 1512	88/ 13066	0.0909091	1	Metabolism	Biosynthesis of other secondary metabolites	gene_Solyc05g010310.3|gene_Solyc02g093250.3|gene_Solyc02g093230.4|gene_Solyc01g008300.2|gene_Solyc02g093270.5|gene_Solyc11g071470.1|gene_Solyc10g078220.2|gene_Solyc01g105550.1	Solyc05g010310.3;Solyc02g093250.3;Solyc02g093230.4;Solyc01g008300.2;Solyc02g093270.5;Solyc11g071470.1;Solyc10g078220.2;Solyc01g105550.1
9	map00230	Purine metabolism	KEGG PATHWAY	9/ 1512	98/ 13066	0.0918367	1	Metabolism	Nucleotide metabolism	gene_Solyc06g071960.4|gene_Solyc01g107270.4|gene_Solyc02g081980.3|gene_Solyc08g077200.4|gene_Solyc06g075310.4|gene_Solyc02g069550.1|gene_Solyc06g075470.3|gene_Solyc03g110960.3|gene_Solyc02g085520.4	Solyc06g071960.4;Solyc01g107270.4;Solyc02g081980.3;Solyc08g077200.4;Solyc06g075310.4;Solyc02g069550.1;Solyc06g075470.3;Solyc03g110960.3;Solyc02g085520.4
1	map00514	Other types of O-glycan biosynthesis	KEGG PATHWAY	1/ 1512	14/ 13066	0.0714286	1	Metabolism	Glycan biosynthesis and metabolism	gene_Solyc08g041770.3	Solyc08g041770.3
4	map04712	Circadian rhythm - plant	KEGG PATHWAY	4/ 1512	49/ 13066	0.0816327	1	Organismal Systems	Environmental adaptation	gene_Solyc11g005190.3|gene_Solyc03g115770.3|gene_Solyc06g069690.4|gene_Solyc03g081270.2	Solyc11g005190.3;Solyc03g115770.3;Solyc06g069690.4;Solyc03g081270.2
5	map03060	Protein export	KEGG PATHWAY	5/ 1512	61/ 13066	0.0819672	1	Genetic Information Processing	Folding, sorting and degradation	gene_Solyc01g099660.4|gene_Solyc09g009940.3|gene_Solyc08g082300.3|gene_Solyc11g066110.2|gene_Solyc12g007120.2	Solyc01g099660.4;Solyc09g009940.3;Solyc08g082300.3;Solyc11g066110.2;Solyc12g007120.2
4	map00909	Sesquiterpenoid and triterpenoid biosynthesis	KEGG PATHWAY	4/ 1512	53/ 13066	0.0754717	1	Metabolism	Metabolism of terpenoids and polyketides	gene_Solyc11g007980.2|gene_Solyc05g026590.2|gene_Solyc02g063547.1|gene_Solyc03g007730.1	Solyc11g007980.2;Solyc05g026590.2;Solyc02g063547.1;Solyc03g007730.1
2	map00760	Nicotinate and nicotinamide metabolism	KEGG PATHWAY	2/ 1512	30/ 13066	0.0666667	1	Metabolism	Metabolism of cofactors and vitamins	gene_Solyc01g008560.3|gene_Solyc12g096630.2	Solyc01g008560.3;Solyc12g096630.2
4	map03410	Base excision repair	KEGG PATHWAY	4/ 1512	56/ 13066	0.0714286	1	Genetic Information Processing	Replication and repair	gene_Solyc12g096610.2|gene_Solyc09g083003.1|gene_Solyc08g074740.3|gene_Solyc05g006120.3	Solyc12g096610.2;Solyc09g083003.1;Solyc08g074740.3;Solyc05g006120.3
10	map04814	Motor proteins	KEGG PATHWAY	10/ 1512	122/ 13066	0.0819672	1	Cellular Processes	Cell motility	gene_Solyc04g011500.3|gene_Solyc06g005910.5|gene_Solyc07g042560.4|gene_Solyc01g066820.4|gene_Solyc01g104770.4|gene_Solyc09g007030.3|gene_Solyc01g057310.5|gene_Solyc10g086460.2|gene_Solyc06g060140.5|gene_Solyc12g089310.2	Solyc04g011500.3;Solyc06g005910.5;Solyc07g042560.4;Solyc01g066820.4;Solyc01g104770.4;Solyc09g007030.3;Solyc01g057310.5;Solyc10g086460.2;Solyc06g060140.5;Solyc12g089310.2
5	map00052	Galactose metabolism	KEGG PATHWAY	5/ 1512	70/ 13066	0.0714286	1	Metabolism	Carbohydrate metabolism	gene_Solyc02g086530.4|gene_Solyc06g062660.4|gene_Solyc02g087800.3|gene_Solyc07g045160.3|gene_Solyc02g084980.3	Solyc02g086530.4;Solyc06g062660.4;Solyc02g087800.3;Solyc07g045160.3;Solyc02g084980.3
5	map00640	Propanoate metabolism	KEGG PATHWAY	5/ 1512	70/ 13066	0.0714286	1	Metabolism	Carbohydrate metabolism	gene_Solyc12g011160.2|gene_Solyc05g053100.3|gene_Solyc08g007420.3|gene_Solyc01g094340.3|gene_Solyc07g043680.3	Solyc12g011160.2;Solyc05g053100.3;Solyc08g007420.3;Solyc01g094340.3;Solyc07g043680.3
4	map00020	Citrate cycle (TCA cycle)	KEGG PATHWAY	4/ 1512	64/ 13066	0.0625	1	Metabolism	Carbohydrate metabolism	gene_Solyc05g053100.3|gene_Solyc09g091070.3|gene_Solyc01g106480.4|gene_Solyc05g009530.3	Solyc05g053100.3;Solyc09g091070.3;Solyc01g106480.4;Solyc05g009530.3
15	map00500	Starch and sucrose metabolism	KEGG PATHWAY	15/ 1512	187/ 13066	0.0802139	1	Metabolism	Carbohydrate metabolism	gene_Solyc06g073760.3|gene_Solyc04g064900.1|gene_Solyc09g075070.3|gene_Solyc11g008820.2|gene_Solyc07g063880.4|gene_Solyc02g080290.3|gene_Solyc02g080300.3|gene_Solyc03g095710.4|gene_Solyc01g079790.5|gene_Solyc04g054930.3|gene_Solyc11g040340.3|gene_Solyc07g042550.3|gene_Solyc07g064830.3|gene_Solyc12g055970.3|gene_Solyc08g042000.3	Solyc06g073760.3;Solyc04g064900.1;Solyc09g075070.3;Solyc11g008820.2;Solyc07g063880.4;Solyc02g080290.3;Solyc02g080300.3;Solyc03g095710.4;Solyc01g079790.5;Solyc04g054930.3;Solyc11g040340.3;Solyc07g042550.3;Solyc07g064830.3;Solyc12g055970.3;Solyc08g042000.3
24	map04141	Protein processing in endoplasmic reticulum	KEGG PATHWAY	24/ 1512	280/ 13066	0.0857143	1	Genetic Information Processing	Folding, sorting and degradation	gene_Solyc06g005940.3|gene_Solyc08g078700.3|gene_Solyc01g079610.3|gene_Solyc09g008070.5|gene_Solyc07g066080.3|gene_Solyc11g066100.2|gene_Solyc03g097750.4|gene_Solyc12g010670.1|gene_Solyc01g103450.3|gene_Solyc01g111640.3|gene_Solyc06g036290.3|gene_Solyc07g005820.3|gene_Solyc04g048900.3|gene_Solyc12g005910.2|gene_Solyc01g099660.4|gene_Solyc01g102960.3|gene_Solyc06g076020.3|gene_Solyc12g042830.3|gen…	Solyc06g005940.3;Solyc08g078700.3;Solyc01g079610.3;Solyc09g008070.5;Solyc07g066080.3;Solyc11g066100.2;Solyc03g097750.4;Solyc12g010670.1;Solyc01g103450.3;Solyc01g111640.3;Solyc06g036290.3;Solyc07g005820.3;Solyc04g048900.3;Solyc12g005910.2;Solyc01g099660.4;Solyc01g102960.3;Solyc06g076020.3;Solyc12g042830.3;Solyc03g123540.3;Solyc10g086410.3;Solyc03g120900.3;Solyc04g011440.4;Solyc03g112590.4;Solyc03g…
2	map04130	SNARE interactions in vesicular transport	KEGG PATHWAY	2/ 1512	43/ 13066	0.0465116	1	Genetic Information Processing	Folding, sorting and degradation	gene_Solyc01g006950.3|gene_Solyc07g052470.3	Solyc01g006950.3;Solyc07g052470.3
1	map00563	Glycosylphosphatidylinositol (GPI)-anchor biosynthesis	KEGG PATHWAY	1/ 1512	29/ 13066	0.0344828	1	Metabolism	Glycan biosynthesis and metabolism	gene_Solyc10g079920.2	Solyc10g079920.2
5	map03083	Polycomb repressive complex	KEGG PATHWAY	5/ 1512	84/ 13066	0.0595238	1	Genetic Information Processing	Chromosome	gene_Solyc03g112410.2|gene_Solyc02g089790.4|gene_Solyc05g055100.2|gene_Solyc07g066080.3|gene_Solyc01g111640.3	Solyc03g112410.2;Solyc02g089790.4;Solyc05g055100.2;Solyc07g066080.3;Solyc01g111640.3
10	map03013	Nucleocytoplasmic transport	KEGG PATHWAY	10/ 1512	143/ 13066	0.0699301	1	Genetic Information Processing	Translation	gene_Solyc12g088680.2|gene_Solyc01g150159.1|gene_Solyc01g150156.1|gene_Solyc11g011780.3|gene_Solyc02g093330.4|gene_Solyc01g104430.3|gene_Solyc03g120900.3|gene_Solyc02g084280.3|gene_Solyc01g102650.2|gene_Solyc11g069700.2	Solyc12g088680.2;Solyc01g150159.1;Solyc01g150156.1;Solyc11g011780.3;Solyc02g093330.4;Solyc01g104430.3;Solyc03g120900.3;Solyc02g084280.3;Solyc01g102650.2;Solyc11g069700.2
2	map00510	N-Glycan biosynthesis	KEGG PATHWAY	2/ 1512	48/ 13066	0.0416667	1	Metabolism	Glycan biosynthesis and metabolism	gene_Solyc01g088650.4|gene_Solyc03g005800.4	Solyc01g088650.4;Solyc03g005800.4
1	map00513	Various types of N-glycan biosynthesis	KEGG PATHWAY	1/ 1512	36/ 13066	0.0277778	1	Metabolism	Glycan biosynthesis and metabolism	gene_Solyc03g005800.4	Solyc03g005800.4
41	map03010	Ribosome	KEGG PATHWAY	41/ 1512	481/ 13066	0.0852391	1	Genetic Information Processing	Translation	gene_Solyc11g068820.3|gene_Solyc05g009370.4|gene_Solyc08g078010.3|gene_Solyc04g050407.1|gene_Solyc07g062190.5|gene_Solyc03g120630.5|gene_Solyc00g500078.1|gene_Solyc04g074900.3|gene_Solyc09g007560.4|gene_Solyc04g009540.1|gene_Solyc05g005880.2|gene_Solyc02g077990.3|gene_Solyc07g006000.3|gene_Solyc01g057830.3|gene_Solyc08g083350.5|gene_Solyc00g500022.1|gene_Solyc00g500047.1|gene_Solyc08g082690.2|gen…	Solyc11g068820.3;Solyc05g009370.4;Solyc08g078010.3;Solyc04g050407.1;Solyc07g062190.5;Solyc03g120630.5;Solyc00g500078.1;Solyc04g074900.3;Solyc09g007560.4;Solyc04g009540.1;Solyc05g005880.2;Solyc02g077990.3;Solyc07g006000.3;Solyc01g057830.3;Solyc08g083350.5;Solyc00g500022.1;Solyc00g500047.1;Solyc08g082690.2;Solyc04g080630.5;Solyc12g098890.2;Solyc09g098385.1;Solyc09g090410.3;Solyc12g014390.3;Solyc00g…
15	map04144	Endocytosis	KEGG PATHWAY	15/ 1512	213/ 13066	0.0704225	1	Cellular Processes	Transport and catabolism	gene_Solyc10g006850.4|gene_Solyc11g066100.2|gene_Solyc12g042180.1|gene_Solyc04g011440.4|gene_Solyc08g080130.3|gene_Solyc04g082000.4|gene_Solyc07g005820.3|gene_Solyc10g086410.3|gene_Solyc02g061850.4|gene_Solyc11g065940.2|gene_Solyc06g076020.3|gene_Solyc01g060280.4|gene_Solyc08g066790.4|gene_Solyc01g103450.3|gene_Solyc10g024370.3	Solyc10g006850.4;Solyc11g066100.2;Solyc12g042180.1;Solyc04g011440.4;Solyc08g080130.3;Solyc04g082000.4;Solyc07g005820.3;Solyc10g086410.3;Solyc02g061850.4;Solyc11g065940.2;Solyc06g076020.3;Solyc01g060280.4;Solyc08g066790.4;Solyc01g103450.3;Solyc10g024370.3
1	map03022	Basal transcription factors	KEGG PATHWAY	1/ 1512	43/ 13066	0.0232558	1	Genetic Information Processing	Transcription	gene_Solyc10g079360.3	Solyc10g079360.3
1	map03250	Viral life cycle - HIV-1	KEGG PATHWAY	1/ 1512	44/ 13066	0.0227273	1	Genetic Information Processing	Information processing in viruses	gene_Solyc02g089790.4	Solyc02g089790.4
2	map03050	Proteasome	KEGG PATHWAY	2/ 1512	62/ 13066	0.0322581	1	Genetic Information Processing	Folding, sorting and degradation	gene_Solyc10g008180.2|gene_Solyc04g024420.3	Solyc10g008180.2;Solyc04g024420.3
4	map03008	Ribosome biogenesis in eukaryotes	KEGG PATHWAY	4/ 1512	92/ 13066	0.0434783	1	Genetic Information Processing	Translation	gene_Solyc06g075310.4|gene_Solyc11g011780.3|gene_Solyc02g082360.4|gene_Solyc05g010470.5	Solyc06g075310.4;Solyc11g011780.3;Solyc02g082360.4;Solyc05g010470.5
1	map04136	Autophagy - other	KEGG PATHWAY	1/ 1512	45/ 13066	0.0222222	1	Cellular Processes	Transport and catabolism	gene_Solyc08g078820.3	Solyc08g078820.3
1	map03030	DNA replication	KEGG PATHWAY	1/ 1512	45/ 13066	0.0222222	1	Genetic Information Processing	Replication and repair	gene_Solyc05g025590.4	Solyc05g025590.4
14	map03040	Spliceosome	KEGG PATHWAY	14/ 1512	224/ 13066	0.0625	1	Genetic Information Processing	Transcription	gene_Solyc11g066100.2|gene_Solyc02g068190.1|gene_Solyc06g071620.3|gene_Solyc07g064070.3|gene_Solyc07g005820.3|gene_Solyc06g076020.3|gene_Solyc05g054880.3|gene_Solyc10g086410.3|gene_Solyc04g011440.4|gene_Solyc01g103450.3|gene_Solyc01g099810.3|gene_Solyc03g007850.1|gene_Solyc10g079190.3|gene_Solyc03g121710.2	Solyc11g066100.2;Solyc02g068190.1;Solyc06g071620.3;Solyc07g064070.3;Solyc07g005820.3;Solyc06g076020.3;Solyc05g054880.3;Solyc10g086410.3;Solyc04g011440.4;Solyc01g103450.3;Solyc01g099810.3;Solyc03g007850.1;Solyc10g079190.3;Solyc03g121710.2
4	map03440	Homologous recombination	KEGG PATHWAY	4/ 1512	104/ 13066	0.0384615	1	Genetic Information Processing	Replication and repair	gene_Solyc06g009680.4|gene_Solyc05g025590.4|gene_Solyc01g060460.2|gene_Solyc05g050950.2	Solyc06g009680.4;Solyc05g025590.4;Solyc01g060460.2;Solyc05g050950.2
7	map03018	RNA degradation	KEGG PATHWAY	7/ 1512	147/ 13066	0.047619	1	Genetic Information Processing	Folding, sorting and degradation	gene_Solyc03g114500.4|gene_Solyc08g066140.4|gene_Solyc03g120850.5|gene_Solyc10g085550.3|gene_Solyc07g045160.3|gene_Solyc10g085750.2|gene_Solyc05g010240.4	Solyc03g114500.4;Solyc08g066140.4;Solyc03g120850.5;Solyc10g085550.3;Solyc07g045160.3;Solyc10g085750.2;Solyc05g010240.4
10	map04120	Ubiquitin mediated proteolysis	KEGG PATHWAY	10/ 1512	196/ 13066	0.0510204	1	Genetic Information Processing	Folding, sorting and degradation	gene_Solyc11g005190.3|gene_Solyc12g088680.2|gene_Solyc09g098385.1|gene_Solyc07g053960.3|gene_Solyc12g013820.3|gene_Solyc06g007320.3|gene_Solyc09g007310.3|gene_Solyc10g007000.3|gene_Solyc07g066080.3|gene_Solyc01g111640.3	Solyc11g005190.3;Solyc12g088680.2;Solyc09g098385.1;Solyc07g053960.3;Solyc12g013820.3;Solyc06g007320.3;Solyc09g007310.3;Solyc10g007000.3;Solyc07g066080.3;Solyc01g111640.3
3	map04145	Phagosome	KEGG PATHWAY	3/ 1512	99/ 13066	0.030303	1	Cellular Processes	Transport and catabolism	gene_Solyc06g005910.5|gene_Solyc12g089310.2|gene_Solyc04g048900.3	Solyc06g005910.5;Solyc12g089310.2;Solyc04g048900.3
2	map03082	ATP-dependent chromatin remodeling	KEGG PATHWAY	2/ 1512	85/ 13066	0.0235294	1	Genetic Information Processing	Chromosome	gene_Solyc03g112410.2|gene_Solyc11g073250.2	Solyc03g112410.2;Solyc11g073250.2
3	map03020	RNA polymerase	KEGG PATHWAY	3/ 1512	107/ 13066	0.0280374	1	Genetic Information Processing	Transcription	gene_Solyc01g017050.1|gene_Solyc10g078880.2|gene_Solyc02g085560.3	Solyc01g017050.1;Solyc10g078880.2;Solyc02g085560.3
1	map03420	Nucleotide excision repair	KEGG PATHWAY	1/ 1512	74/ 13066	0.0135135	1	Genetic Information Processing	Replication and repair	gene_Solyc05g025590.4	Solyc05g025590.4
4	map03015	mRNA surveillance pathway	KEGG PATHWAY	4/ 1512	151/ 13066	0.0264901	1	Genetic Information Processing	Translation	gene_Solyc07g006130.3|gene_Solyc07g041000.4|gene_Solyc10g085750.2|gene_Solyc01g110950.4	Solyc07g006130.3;Solyc07g041000.4;Solyc10g085750.2;Solyc01g110950.4
