# Supplementary material for: Transcriptomic Profiling Unravels the Disruption of Photosynthesis Apparatuses and Induction of Immune Responses by a Bipartite Begomovirus in Tomato Plants
Source: Plants (Basel). 2024 Nov 14;13(22):3198. doi: 10.3390/plants13223198 (PMC11598137; doi:10.3390/plants13223198)
Supplement: Supplementary file 1 [file plants-13-03198-s001.zip › Table S4 Expression of DEGs in the pathway Photosynthesis-antenna proteins.xlsx]

## Sheet: 注释详情
Gene id	Gene name	KO name	Fold change (TYLCTHV vs pBINPLUS)	Adjusted P value
gene_Solyc07g022900.4	Chlorophyll a-b binding protein, chloroplastic	LHCA5	0.442443	7.31763e-06
gene_Solyc02g070970.1	Chlorophyll a-b binding protein, chloroplastic	LHCB1	0.232573	4.9328e-07
gene_Solyc02g071020.4	Chlorophyll a-b binding protein, chloroplastic	LHCB1	0.251154	5.87874e-08
gene_Solyc12g006140.2	Cab-5 gene encoding chlorophyll a/b-binding protein	LHCB2	0.205401	5.89431e-11
gene_Solyc08g067330.1	Chlorophyll a-b binding protein, chloroplastic	LHCB1	0.311086	5.11915e-07
gene_Solyc09g014520.3	Chlorophyll a-b binding protein, chloroplastic	LHCB4	0.231994	9.29681e-11
gene_Solyc02g070950.1	Chlorophyll a-b binding protein, chloroplastic	LHCB1	0.19832	4.86208e-08
gene_Solyc02g070980.1	Chlorophyll a-b binding protein, chloroplastic	LHCB1	0.155089	1.24611e-08
gene_Solyc03g005770.4	Chlorophyll a-b binding protein, chloroplastic	LHCB1	0.310984	1.9338e-06
gene_Solyc02g070940.1	Chlorophyll a-b binding protein, chloroplastic	LHCB1	0.238784	7.54927e-08
gene_Solyc10g006230.4	Chlorophyll a-b binding protein, chloroplastic	LHCA2	0.258763	1.06528e-11
gene_Solyc03g115900.5	Chlorophyll a-b binding protein, chloroplastic	LHCA4	0.330785	5.24848e-08
gene_Solyc07g047850.3	Chlorophyll a-b binding protein, chloroplastic	LHCB2	0.332155	7.21376e-07
gene_Solyc12g011450.2	Chlorophyll a-b binding protein, chloroplastic	LHCB3	0.272317	1.58232e-09
gene_Solyc07g063600.3	Chlorophyll a-b binding protein, chloroplastic	LHCB3	0.293403	1.51913e-09
gene_Solyc10g007690.3	Chlorophyll a-b binding protein, chloroplastic	LHCA3	0.286895	5.97042e-10
gene_Solyc05g056050.3	Chlorophyll a-b binding protein, chloroplastic	LHCA1	0.261622	6.19195e-10
gene_Solyc08g067320.3	Chlorophyll a-b binding protein, chloroplastic	LHCB1	0.294311	1.26346e-07
gene_Solyc01g105050.3	Chlorophyll a-b binding protein, chloroplastic	LHCB6	0.230665	2.66105e-08
gene_Solyc03g005760.1	Chlorophyll a-b binding protein, chloroplastic	LHCB1	0.267404	1.37821e-07
gene_Solyc01g105030.3	Chlorophyll a-b binding protein, chloroplastic	LHCB6	0.286899	2.20593e-07
gene_Solyc02g071000.1	Chlorophyll a-b binding protein, chloroplastic	LHCB1	0.195312	4.14118e-08
gene_Solyc12g009200.2	Chlorophyll a-b binding protein, chloroplastic	LHCA2	0.238537	7.43912e-10
gene_Solyc02g071010.1	Chlorophyll a-b binding protein, chloroplastic	LHCB1	0.21675	3.24484e-07
gene_Solyc03g005780.3	Chlorophyll a-b binding protein, chloroplastic	LHCB1	0.257542	1.78412e-06
gene_Solyc02g070990.1	Chlorophyll a-b binding protein, chloroplastic	LHCB1	0.158147	7.26921e-09
gene_Solyc06g069730.3	Chlorophyll a-b binding protein, chloroplastic	LHCA4	0.258447	3.68486e-08
gene_Solyc06g063370.3	Chlorophyll a-b binding protein, chloroplastic	LHCB5	0.225594	2.74323e-11
gene_Solyc12g011280.2	Chlorophyll a-b binding protein, chloroplastic	LHCA3	0.190521	1.33353e-14
