# Supplementary material for: Transcriptomic Profiling Unravels the Disruption of Photosynthesis Apparatuses and Induction of Immune Responses by a Bipartite Begomovirus in Tomato Plants
Source: Plants (Basel). 2024 Nov 14;13(22):3198. doi: 10.3390/plants13223198 (PMC11598137; doi:10.3390/plants13223198)
Supplement: Supplementary file 1 [file plants-13-03198-s001.zip › Table S5 Expression of DEGs in the pathway Carbon fixation in photosynthetic organisms.xlsx]

## Sheet: sheet1
Gene id	Gene name	KO name	Fold change (TYLCTHV vs pBINPLUS)	Adjusted P value
gene_Solyc02g085950.5	cell wall protein X77373|Ribulose bisphosphate carboxylase small chain	rbcS, cbbS	0.17007	1.82184e-10
gene_Solyc01g097460.3	Ribose 5-phosphate isomerase A	rpiA	0.312406	1.9354e-09
gene_Solyc02g084440.4	Fructose-bisphosphate aldolase	ALDO	0.286574	5.90467e-08
gene_Solyc07g066610.3	Phosphoglycerate kinase	PGK, pgk	0.338151	3.36119e-11
gene_Solyc01g106480.4	glyoxisomal malate dehydrogenase	MDH2	0.474567	4.8007e-06
gene_Solyc03g034220.3	Tomato RuBP carboxylase small subunit	rbcS, cbbS	0.254502	7.41364e-11
gene_Solyc02g062340.3	Fructose-bisphosphate aldolase	ALDO	0.243317	1.58232e-09
gene_Solyc02g063150.3	RuBP carboxylase small subunit	rbcS, cbbS	0.287352	5.23887e-07
gene_Solyc09g011810.3	Fructose-1,6-bisphosphatase	FBP, fbp	0.343402	1.32814e-10
gene_Solyc07g065900.3	Fructose-bisphosphate aldolase	ALDO	0.234891	2.40544e-07
gene_Solyc08g068330.4	Aspartate aminotransferase	GOT1	2.30258	0.00226798
gene_Solyc09g091070.3	Malate dehydrogenase	MDH2	0.453034	0.000554692
gene_Solyc04g006970.4	Phosphoenolpyruvate carboxylase	ppc	3.27729	0.00752611
gene_Solyc10g086730.2	Fructose-1,6-bisphosphatase	FBP, fbp	0.495624	3.78191e-06
gene_Solyc02g085940.5	Ribulose bisphosphate carboxylase small chain	rbcS, cbbS	0.163485	2.88311e-11
gene_Solyc04g071340.5	Fructose-1,6-bisphosphatase	FBP, fbp	0.314535	6.49281e-06
gene_Solyc08g076220.3	Phosphoribulokinase	PRK, prkB	0.369517	4.51809e-09
gene_Solyc07g062530.3	phosphoenolpyruvate carboxylase 2	ppc	4.1981	0.000602287
gene_Solyc05g052600.4	Sedoheptulose-1,7-bisphosphatase, chloroplastic	E3.1.3.37	0.374295	3.03338e-12
gene_Solyc12g094640.4	Glyceraldehyde-3-phosphate dehydrogenase	GAPA	0.242265	4.7571e-07
gene_Solyc03g071590.3	chloroplast malate dehydrogenase	E1.1.1.82	0.33863	8.25563e-09
gene_Solyc03g115820.3	Ribulose-phosphate 3-epimerase-like	rpe, RPE	0.389774	2.4857e-08
gene_Solyc05g013380.3	Alanine aminotransferase 2	GGAT	0.411977	1.50631e-10
gene_Solyc10g018300.3	Transketolase	E2.2.1.1, tktA, tktB	0.313571	6.9853e-13
gene_Solyc02g085933.1	Unknown protein	rbcS, cbbS	0.244379	2.2209e-07
gene_Solyc02g020940.3	Glyceraldehyde-3-phosphate dehydrogenase	GAPA	0.346164	2.15083e-09
gene_Solyc01g080460.3	Pyruvate, phosphate dikinase	ppdK	3.09135	0.00509216
gene_Solyc06g063090.4	Alanine aminotransferase 2	GPT, ALT	5.72132	9.30125e-10
gene_Solyc02g069620.4	Ribose 5-phosphate isomerase A	rpiA	0.350767	1.66553e-07
gene_Solyc04g009030.3	Glyceraldehyde-3-phosphate dehydrogenase	GAPA	0.308997	8.02797e-09
gene_Solyc10g054870.3	Triosephosphate isomerase	TPI, tpiA	0.225857	4.4992e-08
gene_Solyc07g032740.4	Aspartate aminotransferase	GOT1	2.78214	2.43244e-07
gene_Solyc04g082630.3	Glyceraldehyde-3-phosphate dehydrogenase	GAPA	0.338216	3.66035e-07
gene_Solyc01g110360.3	Fructose-bisphosphate aldolase	ALDO	0.247147	1.59581e-06
gene_Solyc09g009260.3	fructose-1,6-bisphosphate aldolase	ALDO	2.18385	0.000874465
