# Supplementary material for: Transcriptomic Profiling Unravels the Disruption of Photosynthesis Apparatuses and Induction of Immune Responses by a Bipartite Begomovirus in Tomato Plants
Source: Plants (Basel). 2024 Nov 14;13(22):3198. doi: 10.3390/plants13223198 (PMC11598137; doi:10.3390/plants13223198)
Supplement: Supplementary file 1 [file plants-13-03198-s001.zip › Table S6 Expression of DEGs in the pathway Photosynthesis.xlsx]

## Sheet: sheet1
Gene id	Gene description	KO name	Fold change (TYLCTHV vs pBINPLUS)	Adjusted P value
gene_Solyc03g114930.3	PsbP-like protein 1, chloroplastic	PsbP	0.335329	4.62199e-07
gene_Solyc09g064500.3	Photosystem II reaction center Psb28 protein	Psb28	0.300556	1.43272e-07
gene_Solyc02g080540.1	ATP synthase gamma chain, chloroplastic	F-type ATPase gamma	0.293317	8.67276e-12
gene_Solyc00g500322.1	ATP synthase subunit b, chloroplastic	F-type ATPase b	0.267013	0.00470313
gene_Solyc07g066310.3	Photosystem II 10 kDa polypeptide, chloroplastic	PsbR	0.423241	1.06314e-06
gene_Solyc06g082940.3	Photosystem I reaction center subunit XI protein	PsaL	0.268827	2.16323e-09
gene_Solyc06g054260.1	photosystem 1 reaction center protein subunit 2	PsaD	0.287886	4.98848e-08
gene_Solyc00g500138.1	50S ribosomal protein L14, chloroplastic	PsaB	0.445408	0.0379146
gene_Solyc02g069450.3	Photosystem I reaction center subunit III, chloroplastic	PsaF	0.300629	1.04073e-09
gene_Solyc07g054290.1	Photosystem II Psb27 protein	Psb27	0.23996	1.55157e-07
gene_Solyc08g077050.3	Ferredoxin	PetF	0.449204	0.00012957
gene_Solyc00g500208.1	Photosystem I P700 chlorophyll a apoprotein A2	PsaB	0.445408	0.0379146
gene_Solyc02g065400.3	33kDa precursor protein of oxygen-evolving complex	PsbO	0.333355	1.5325e-07
gene_Solyc07g066150.1	Photosystem I reaction center subunit V, chloroplastic	PsaG	0.304895	3.90084e-10
gene_Solyc02g083810.4	Ferredoxin--NADP reductase, chloroplastic	PetH	0.386863	3.02891e-09
gene_Solyc00g500063.1	Ribulose bisphosphate carboxylase large chain	F-type ATPase beta	0.283946	6.84131e-10
gene_Solyc10g044520.3	Ferredoxin	PetF	0.292244	7.14401e-10
gene_Solyc10g077120.3	Photosystem II core complex proteins psbY, chloroplastic	PsbY	0.316227	7.68049e-14
gene_Solyc12g005630.2	Cytochrome b6-f complex iron-sulfur subunit	PetC	0.333182	7.159e-10
gene_Solyc00g500056.1	DNA-directed RNA polymerase subunit alpha	PsaB	0.445408	0.0379146
gene_Solyc05g007780.3	Photosynthetic NDH subcomplex L 2	PsbQ	0.321613	3.57526e-12
gene_Solyc06g082950.5	Photosystem I reaction center subunit XI protein	PsaL	0.303779	1.34379e-07
gene_Solyc09g063130.3	Photosystem I reaction center subunit IV	PsaE	0.294489	2.30078e-06
gene_Solyc10g075160.1	Ferredoxin	PetF	0.40763	6.23863e-09
gene_Solyc06g074200.4	Photosystem I subunit O	PsaO	0.362374	1.64183e-06
gene_Solyc06g066000.3	ATP synthase subunit b', chloroplastic	F-type ATPase b	0.294742	5.39053e-09
gene_Solyc03g120640.3	Photosystem I reaction center subunit VI, chloroplastic	PsaH	0.399341	3.18344e-07
gene_Solyc03g005190.3	Unknown protein	PetF	0.455072	4.5045e-06
gene_Solyc05g050500.1	ATP synthase delta chain chloroplastic-like	F-type ATPase delta	0.349696	1.14291e-09
gene_Solyc06g083680.3	Photosystem I reaction center subunit IV	PsaE	0.300825	5.02321e-05
gene_Solyc06g060340.3	Photosystem II 22 kDa protein, chloroplastic	PsbS	0.244719	3.53177e-12
gene_Solyc08g006930.3	photosystem I reaction center subunit psaK, chloroplastic	PsaK	0.333942	2.43435e-07
gene_Solyc00g500071.1	Photosystem II CP43 reaction center protein	PsbB	0.0148601	0.00189499
gene_Solyc10g006530.4	Photosynthetic NDH subcomplex L 3	PsbQ	0.396713	6.30623e-06
gene_Solyc00g500024.1	Photosystem II CP47 reaction center protein	PsbB	0.0148601	0.00189499
gene_Solyc00g500323.1	ATP synthase subunit alpha, chloroplastic	F-type ATPase alpha	0.0921887	1.81893e-12
gene_Solyc07g044860.3	psbXphotosystem II 23 kDa protein	PsbP	0.272957	1.50293e-10
gene_Solyc06g065990.1	ATP synthase subunit b', chloroplastic	F-type ATPase b	0.381005	1.04521e-08
gene_Solyc01g097530.3	Photosystem II protein D1	PsbA	30.9265	0.00013898
gene_Solyc12g056830.1	ATP synthase subunit delta, chloroplastic-like	F-type ATPase delta	0.352447	1.22636e-09
gene_Solyc02g069460.3	Photosystem I reaction center subunit III, chloroplastic	PsaF	0.350577	4.48276e-08
gene_Solyc00g500132.1	Photosystem II reaction center protein K	PsbK	0.337189	1.36588e-10
gene_Solyc09g065910.3	Photosystem II reaction center W protein, chloroplastic	PsbW	0.361108	3.89867e-08
gene_Solyc06g084050.4	Photosystem II reaction center W protein, chloroplastic	PsbW	0.289536	4.71019e-09
gene_Solyc04g082010.1	pre-plastocyanin	PetE	0.216213	5.88716e-11
gene_Solyc08g013670.3	Photosystem I reaction center subunit N, chloroplastic	PsaN	0.370781	5.05237e-06
gene_Solyc00g500064.1	Ycf15	F-type ATPase beta	0.192626	3.26528e-06
gene_Solyc06g066640.3	Photosystem I reaction center subunit VI, chloroplastic	PsaH	0.31424	3.27271e-07
gene_Solyc02g079950.3	photosystem II oxygen-evolving complex protein 3	PsbQ	0.3062	4.74874e-08
gene_Solyc12g044280.2	Photosystem I reaction center subunit VI, chloroplastic	PsaH	0.235143	9.88939e-12
