# Supplementary material for: Transcriptomic Profiling Unravels the Disruption of Photosynthesis Apparatuses and Induction of Immune Responses by a Bipartite Begomovirus in Tomato Plants
Source: Plants (Basel). 2024 Nov 14;13(22):3198. doi: 10.3390/plants13223198 (PMC11598137; doi:10.3390/plants13223198)
Supplement: Supplementary file 1 [file plants-13-03198-s001.zip › Table S7 Expression of DEGs in the pathway Plant-pathogen interaction.xlsx]

## Sheet: 注释详情
Gene id	Gene name	KO name	Fold change (TYLCTHV vs pBINPLUS)	Adjusted P value
gene_Solyc05g050380.4	Cyclic nucleotide-gated ion channel 1	CNGC	13.2043	6.75414e-12
gene_Solyc01g095100.4	WRKY transcription factor 22	WRKY22	0.456311	0.0120433
gene_Solyc09g059430.3	RPM1-interacting protein 4	RIN4	3.70528	5.63398e-10
gene_Solyc07g049190.4	LysM receptor-like kinase	CERK1	3.55056	1.70247e-13
gene_Solyc09g006005.1	Pathogenesis-related protein 1	PR1	14.4732	1.68508e-05
gene_Solyc02g088090.1	Calmodulin-like protein 45	CALM	2.39945	0.0420013
gene_Solyc01g110110.3	Cysteine protease	Rd19	4.01155	2.41254e-11
gene_Solyc02g068820.3	Receptor-like protein kinase	FLS2	2.0026	0.00217206
gene_Solyc03g113390.3	Calcium-dependent protein kinase	CDPK	4.81253	2.2565e-25
gene_Solyc05g050360.3	Cyclic nucleotide-gated ion channel 1	CNGC	10.1527	8.47476e-43
gene_Solyc02g150128.1	Lrr receptor-like serinethreonine-protein kinase fls2	FLS2	40.4341	2.75337e-27
gene_Solyc02g094380.3	Serine/threonine-protein kinase PBS1	PBS1	14.07	0.0411499
gene_Solyc01g058720.4	Calcium-binding EF-hand	CALM	3.14857	4.64985e-06
gene_Solyc07g042460.2	Respiratory burst oxidase-like protein A	Rboh	6.32069	3.92579e-05
gene_Solyc11g071760.3	regulator of gene silencing	CML	15.9631	1.81418e-06
gene_Solyc09g007020.1	Pathogenesis-related protein 1	PR1	217.313	7.36224e-09
gene_Solyc03g044900.3	Calmodulin-like 41	CML	2.7639	8.93525e-06
gene_Solyc07g008590.1	receptor-like protein 12	EIX1/2	6.26404	7.91382e-09
gene_Solyc06g053930.3	Calmodulin	CML	107.754	8.49907e-08
gene_Solyc07g049180.3	LysM receptor-like kinase	CERK1	2.21997	0.00036539
gene_Solyc12g005520.1	Disease resistance protein (CC-NBS-LRR class) family	RPS2	147.212	5.70323e-28
gene_Solyc04g012185.2	Receptor-like protein kinase	FLS2	7.13402	0.00011792
gene_Solyc05g025680.3	Respiratory burst oxidase homolog	Rboh	18.8208	1.31213e-06
gene_Solyc04g009640.4	LRR receptor-like serine/threonine-protein kinase EFR	FLS2	21.2204	1.79007e-48
gene_Solyc11g071740.2	Calcium-binding protein CML38	CML	10.1858	3.83546e-07
gene_Solyc03g098210.4	Cyclic nucleotide gated channel	CNGC	2.87083	9.18213e-08
gene_Solyc09g007010.1	Pathogenesis-related protein 1	PR1	209.067	2.84992e-05
gene_Solyc02g083850.3	Calcium-dependent kinase	CDPK	4.59887	1.54357e-07
gene_Solyc07g008600.1	receptor-like protein 12	EIX1/2	34.0881	2.5773e-60
gene_Solyc01g073985.1	Disease resistance protein	RPM1	4.3125	0.0106484
gene_Solyc06g051920.4	Cyclic nucleotide gated channel 1	CNGC	2.2348	1.13929e-05
gene_Solyc06g065380.4	Calcium-dependent protein kinase	CDPK	0.273924	2.75963e-07		0.726076
gene_Solyc05g055750.3	WRKY transcription factor 34	WRKY1/2	0.294881	0.00294077
gene_Solyc01g086810.2	disease resistance protein RPM1-like	RPM1	2.19369	0.003801
gene_Solyc01g095770.3	Cyclic nucleotide-gated channel 7	CNGC	5.10639	0.000377039
gene_Solyc07g008620.1	EIX receptor 1	EIX1/2	6.37124	0.000272058
gene_Solyc03g112150.1	Elongation factor Tu	elf18	0.281247	2.94189e-11
gene_Solyc01g105630.5	Calmodulin	CALM	14.8545	0.000125914
gene_Solyc12g005620.1	receptor-like protein kinase	EIX	217.413	9.70906e-26
gene_Solyc06g036290.3	heat shock protein 90	HSP90	3.51963	0.000370779
gene_Solyc07g008630.1	Ethylene-inducing xylanase receptor 2	EIX1/2	13.0688	4.50332e-14
gene_Solyc02g065000.1	Calcium-binding EF-hand	CML	0.287616	0.0018862
gene_Solyc12g005610.3	Leucine-rich receptor-like kinase family protein	EIX	57.9102	4.47595e-08
gene_Solyc06g073350.4	Calcium-dependent protein kinase 2	CDPK	0.469539	0.000104002
gene_Solyc08g081490.5	mitogen-activated protein kinase 7|Mitogen-activated protein kinase	MPK4	2.59617	1.75444e-07
gene_Solyc04g018110.1	Calmodulin-like protein	CML	2.33561	0.0109487
gene_Solyc06g068960.1	Calcium-binding allergen Ole e 8	CML	2.51456	9.46316e-06
gene_Solyc02g072470.4	Receptor-like protein kinase	FLS2	52.2028	4.10855e-19
gene_Solyc06g069740.1	Calcium-binding EF-hand family protein	CALM	39.4538	1.18624e-15
gene_Solyc01g005370.3	Calcium-dependent protein kinase	CML	3.12556	0.00110516
gene_Solyc05g050350.2	Cyclic nucleotide-gated ion channel 1	CNGC	35.5583	5.91845e-31
gene_Solyc11g010160.1	Disease resistance protein	RPM1	7.88022	0.0046756
gene_Solyc06g071280.4	Enhanced disease susceptibility 1 protein	EDS1	2.81518	6.86551e-10
gene_Solyc03g117490.5	Glycerol kinase	NHO1	2.10964	0.00014502
gene_Solyc03g006080.4	leucine-rich repeat receptor protein kinase EMS1-like	FLS2	2.91059	1.6378e-05
gene_Solyc01g108190.3	Calmodulin-like protein 1	CML	0.481639	0.00192231		0.518361
gene_Solyc02g094000.1	EF_hand_5 domain-containing protein/EF_hand_6 domain-containing protein	CML	14.9881	0.000415742
gene_Solyc06g036420.4	Protein SGT1-like protein	SGT1	58.6027	5.72615e-10
gene_Solyc10g079420.1	Calcium-dependent protein kinase	CML	2.40405	0.0075877
gene_Solyc06g071790.3	Elongation factor Tu	elf18	0.333461	3.93355e-08
gene_Solyc03g005320.3	3-ketoacyl-CoA synthase	KCS1/10	0.461692	0.00285743
gene_Solyc12g099790.3	Calcium-dependent protein kinase	CDPK	5.06103	4.58529e-05
gene_Solyc01g106605.1	Pathogenesis-related protein 1	PR1	11.3387	0.000491979
gene_Solyc02g077370.1	Ethylene Response Factor C.5	Pti5	9.39694	1.50493e-09
gene_Solyc02g076980.5.1	Cysteine protease-like protein	Rcr3	202.969	1.17099e-92
gene_Solyc02g070920.3	Unknown protein	FLS2	0.366149	4.72251e-11
gene_Solyc01g106620.2	pathogenesis-related protein 1-like	PR1	22.2317	2.86345e-19
gene_Solyc05g013210.3	Ribonuclease	KCS1/10	0.425946	0.000361569
